# Supplementary material for: Role of immune cells in mediating the effect of gut microbiota on Hashimoto’s thyroiditis: a 2-sample Mendelian randomization study
Source: Front Microbiol. 2024 Oct 14;15:1463394. doi: 10.3389/fmicb.2024.1463394 (PMC11513624; doi:10.3389/fmicb.2024.1463394)
Supplement: Supplementary file 1 [file Table_1.XLSX]

## Sheet: Sheet1
Characteristics of SNPs serving as IVs.
	SNP	other_allele.exposure	effect_allele.exposure	beta.exposure	se.exposure	pval.exposure	samplesize.exposure	exposure	mr_keep.exposure	pval_origin.exposure	id.exposure	eaf.exposure	data_source.exposure	R2	F
class.Actinobacteria	rs182549	T	C	0.111489	0.012066	3.79e-20	16313	exposure	TRUE	reported	lHUMxl	NA	textfile	0.00520644	85.3667
	rs6660520	G	A	0.0711483	0.0134495	1.11e-07	16308	exposure	TRUE	reported	lHUMxl	NA	textfile	0.00171304	27.9808
	rs8047955	G	A	0.0575816	0.0116762	8.34e-07	16306	exposure	TRUE	reported	lHUMxl	NA	textfile	0.00148925	24.317
	rs7322849	C	T	0.0944467	0.0192976	6.21e-07	16313	exposure	TRUE	reported	lHUMxl	NA	textfile	0.00146621	23.9504
	rs72767435	C	T	-0.126352	0.0273626	2.57e-06	12898	exposure	TRUE	reported	lHUMxl	NA	textfile	0.00165048	21.3198
	rs10841473	C	G	-0.0583765	0.0123353	2.59e-06	16311	exposure	TRUE	reported	lHUMxl	NA	textfile	0.00137119	22.3934
	rs134366	A	G	0.111877	0.023501	1.5e-06	14302	exposure	TRUE	reported	lHUMxl	NA	textfile	0.00158206	22.6593
	rs11745923	T	G	0.0563759	0.0115529	1.58e-06	16312	exposure	TRUE	reported	lHUMxl	NA	textfile	0.00145768	23.8095
	rs12899991	T	A	0.0719923	0.0154661	4.03e-06	16182	exposure	TRUE	reported	lHUMxl	NA	textfile	0.0013372	21.6649
	rs1515761	C	T	0.0762317	0.0169884	4.96e-06	15525	exposure	TRUE	reported	lHUMxl	NA	textfile	0.0012953	20.1331
	rs12049045	G	A	0.0510452	0.0114325	8.63e-06	16311	exposure	TRUE	reported	lHUMxl	NA	textfile	0.00122072	19.9331
	rs11655079	C	T	-0.0560674	0.0124286	5.93e-06	16309	exposure	TRUE	reported	lHUMxl	NA	textfile	0.00124627	20.3482
	rs1376754	A	G	0.0509242	0.0112503	6.71e-06	16182	exposure	TRUE	reported	lHUMxl	NA	textfile	0.00126456	20.4864
	rs4945008	G	A	0.0540741	0.0121393	5.39e-06	16313	exposure	TRUE	reported	lHUMxl	NA	textfile	0.00121486	19.8397
	rs7700479	A	T	-0.0769653	0.0173933	8.62e-06	16313	exposure	TRUE	reported	lHUMxl	NA	textfile	0.00119887	19.5783
	rs80083040	G	T	0.155784	0.0348017	8.62e-06	8003	exposure	TRUE	reported	lHUMxl	NA	textfile	0.0024975	20.0325
	rs961091	A	G	0.0501255	0.011255	8.68e-06	16311	exposure	TRUE	reported	lHUMxl	NA	textfile	0.00121456	19.8324
	rs857444	T	C	0.0509553	0.011539	8.92e-06	16312	exposure	TRUE	reported	lHUMxl	NA	textfile	0.00119402	19.4978
	SNP	other_allele.exposure	effect_allele.exposure	beta.exposure	se.exposure	pval.exposure	samplesize.exposure	exposure	mr_keep.exposure	pval_origin.exposure	id.exposure	eaf.exposure	data_source.exposure	#VALUE!	#VALUE!
class.Alphaproteobacteria	rs34569731	G	A	0.0705145	0.0157564	7.38e-06	9115	exposure	TRUE	reported	d53OTQ	NA	textfile	0.00219247	20.0239
	rs9813022	G	A	-0.0751277	0.0153867	1.05e-06	9593	exposure	TRUE	reported	d53OTQ	NA	textfile	0.00247902	23.8353
	rs76784716	G	A	0.133271	0.0267738	5.09e-07	9593	exposure	TRUE	reported	d53OTQ	NA	textfile	0.0025762	24.7722
	rs140912403	T	C	-0.160677	0.0317708	6.2e-07	8520	exposure	TRUE	reported	d53OTQ	NA	textfile	0.00299303	25.5712
	rs10803434	T	A	-0.0692742	0.0148866	3.55e-06	9115	exposure	TRUE	reported	d53OTQ	NA	textfile	0.00237008	21.6499
	rs55876211	T	C	-0.080811	0.0184159	7.54e-06	9589	exposure	TRUE	reported	d53OTQ	NA	textfile	0.00200405	19.2514
	rs7960664	A	G	0.0969489	0.0215149	8.84e-06	9596	exposure	TRUE	reported	d53OTQ	NA	textfile	0.00211155	20.301
	rs17061716	C	G	0.0927341	0.0207569	9.33e-06	9465	exposure	TRUE	reported	d53OTQ	NA	textfile	0.00210435	19.9555
	rs12977163	C	G	0.0690234	0.0153829	7.14e-06	9115	exposure	TRUE	reported	d53OTQ	NA	textfile	0.00220395	20.1289
	rs62285697	T	C	0.0805256	0.0180912	9.76e-06	9115	exposure	TRUE	reported	d53OTQ	NA	textfile	0.00216888	19.8079
class.Bacilli	rs28564647	G	T	-0.0613034	0.0137579	7.81e-06	17368	exposure	TRUE	reported	lHUMxl	NA	textfile	0.00114188	19.8525
	rs7666190	A	C	-0.104044	0.0247934	8.47e-06	10436	exposure	TRUE	reported	lHUMxl	NA	textfile	0.0016846	17.6068
	rs4459992	C	T	0.0535854	0.0116362	4.3e-06	17362	exposure	TRUE	reported	lHUMxl	NA	textfile	0.00121995	21.2042
	rs57872228	T	C	-0.0714773	0.0146647	9.22e-07	17375	exposure	TRUE	reported	lHUMxl	NA	textfile	0.00136544	23.7542
	rs2952251	G	A	-0.0598868	0.0123903	1.08e-06	17360	exposure	TRUE	reported	lHUMxl	NA	textfile	0.0013439	23.3588
	rs77558518	G	A	-0.107255	0.0222879	1.34e-06	15836	exposure	TRUE	reported	lHUMxl	NA	textfile	0.00146021	23.1548
	rs35344081	A	G	0.0619529	0.0127066	1.01e-06	17374	exposure	TRUE	reported	lHUMxl	NA	textfile	0.00136637	23.769
	rs78938557	C	T	0.108007	0.0232858	1.07e-06	15226	exposure	TRUE	reported	lHUMxl	NA	textfile	0.001411	21.5113
	rs11730038	A	G	-0.0630747	0.0128717	1.96e-06	17377	exposure	TRUE	reported	lHUMxl	NA	textfile	0.00137994	24.0097
	rs76717940	A	T	0.156331	0.0325945	1.07e-06	8017	exposure	TRUE	reported	lHUMxl	NA	textfile	0.00286119	22.9982
	rs1962325	G	C	0.0554219	0.0114789	1.38e-06	17356	exposure	TRUE	reported	lHUMxl	NA	textfile	0.0013413	23.3083
	rs74352383	A	T	-0.104496	0.0217083	1.53e-06	16519	exposure	TRUE	reported	lHUMxl	NA	textfile	0.00140072	23.1682
	rs9581006	T	C	0.225309	0.0467697	1.79e-06	4253	exposure	TRUE	reported	lHUMxl	NA	textfile	0.00542712	23.1966
	rs11110282	G	A	-0.101189	0.0217379	4.85e-06	16026	exposure	TRUE	reported	lHUMxl	NA	textfile	0.00135028	21.6661
	rs4028634	C	T	0.0520614	0.0109842	2.21e-06	17377	exposure	TRUE	reported	lHUMxl	NA	textfile	0.00129111	22.462
	rs694949	G	A	-0.081146	0.0180042	7.6e-06	16600	exposure	TRUE	reported	lHUMxl	NA	textfile	0.00122221	20.3111
	rs12797734	C	T	0.0572158	0.0126793	7.21e-06	16902	exposure	TRUE	reported	lHUMxl	NA	textfile	0.00120332	20.3606
	rs34989881	G	A	0.111056	0.0246039	6.55e-06	12966	exposure	TRUE	reported	lHUMxl	NA	textfile	0.00156887	20.3708
	rs111552159	G	C	0.128032	0.0286921	9.13e-06	11350	exposure	TRUE	reported	lHUMxl	NA	textfile	0.00175127	19.9083
	rs13068444	G	A	0.0601035	0.0136407	9.53e-06	17260	exposure	TRUE	reported	lHUMxl	NA	textfile	0.00112355	19.4121
	rs1595463	A	C	0.0476864	0.0108547	7.97e-06	17358	exposure	TRUE	reported	lHUMxl	NA	textfile	0.00111063	19.2975
	rs74663707	T	C	0.0979154	0.0224074	8.46e-06	15769	exposure	TRUE	reported	lHUMxl	NA	textfile	0.00120946	19.0926
	SNP	other_allele.exposure	effect_allele.exposure	beta.exposure	se.exposure	pval.exposure	samplesize.exposure	exposure	mr_keep.exposure	pval_origin.exposure	id.exposure	eaf.exposure	data_source.exposure	#VALUE!	#VALUE!
class.Bacteroidia	rs7546249	A	T	-0.0567113	0.0118386	1.55e-06	18333	exposure	TRUE	reported	JoTNLY	NA	textfile	0.00125015	22.9452
	rs929878	T	C	-0.0548532	0.012153	4.73e-06	18334	exposure	TRUE	reported	JoTNLY	NA	textfile	0.00110994	20.3701
	rs17343978	C	A	-0.0552057	0.0120278	8.36e-06	18334	exposure	TRUE	reported	JoTNLY	NA	textfile	0.00114773	21.0645
	rs13291169	G	C	0.0689676	0.0148765	3.75e-06	17513	exposure	TRUE	reported	JoTNLY	NA	textfile	0.00122573	21.4901
	rs72706335	C	T	-0.22241	0.0493458	7.66e-06	3819	exposure	TRUE	reported	JoTNLY	NA	textfile	0.00529119	20.3039
	rs11146701	G	A	0.0473596	0.010541	7.08e-06	18220	exposure	TRUE	reported	JoTNLY	NA	textfile	0.00110668	20.1839
	rs62531359	G	T	0.0655728	0.0149891	9.09e-06	18320	exposure	TRUE	reported	JoTNLY	NA	textfile	0.00104357	19.136
	rs4146051	G	A	-0.107377	0.0245661	8.76e-06	11372	exposure	TRUE	reported	JoTNLY	NA	textfile	0.00167719	19.1017
	rs79585701	C	A	0.0646823	0.0149628	9.99e-06	18334	exposure	TRUE	reported	JoTNLY	NA	textfile	0.00101823	18.6851
	rs4916508	A	G	-0.0466729	0.0105312	8.47e-06	18324	exposure	TRUE	reported	JoTNLY	NA	textfile	0.00107074	19.6392
	rs62575403	T	C	0.140055	0.0311128	7.06e-06	9668	exposure	TRUE	reported	JoTNLY	NA	textfile	0.00209157	20.2595
	rs55773148	A	G	-0.121514	0.0236759	3.9e-07	11349	exposure	TRUE	reported	JoTNLY	NA	textfile	0.00231565	26.3366
	rs7631304	A	G	-0.0645771	0.0132957	8.37e-07	18334	exposure	TRUE	reported	JoTNLY	NA	textfile	0.00128504	23.5876
	rs73975615	A	G	-0.207018	0.0442633	1.22e-06	3350	exposure	TRUE	reported	JoTNLY	NA	textfile	0.00648718	21.8609
	rs111845179	C	T	0.102648	0.0213843	9.24e-07	16393	exposure	TRUE	reported	JoTNLY	NA	textfile	0.00140359	23.0387
	rs2032750	C	T	-0.0508393	0.0106807	1.92e-06	17853	exposure	TRUE	reported	JoTNLY	NA	textfile	0.00126746	22.6542
	SNP	other_allele.exposure	effect_allele.exposure	beta.exposure	se.exposure	pval.exposure	samplesize.exposure	exposure	mr_keep.exposure	pval_origin.exposure	id.exposure	eaf.exposure	data_source.exposure	#VALUE!	#VALUE!
class.Betaproteobacteria	rs6087811	G	T	-0.0978177	0.0198522	7.44e-07	16184	exposure	TRUE	reported	jo7oYG	NA	textfile	0.00149789	24.2753
	rs4033856	T	C	0.0832423	0.0167237	5.17e-07	15945	exposure	TRUE	reported	jo7oYG	NA	textfile	0.00155141	24.7725
	rs2367850	C	G	0.064006	0.0130374	9.12e-07	16717	exposure	TRUE	reported	jo7oYG	NA	textfile	0.0014397	24.0993
	rs12467854	C	G	0.0641363	0.0131766	1.1e-06	17038	exposure	TRUE	reported	jo7oYG	NA	textfile	0.0013886	23.6891
	rs62395635	C	T	0.109741	0.0236	2.94e-06	15108	exposure	TRUE	reported	jo7oYG	NA	textfile	0.00142917	21.62
	rs2613606	T	C	-0.0513106	0.0109091	2.2e-06	17146	exposure	TRUE	reported	jo7oYG	NA	textfile	0.00128859	22.12
	rs1928341	G	A	0.0525581	0.0110408	2.02e-06	17150	exposure	TRUE	reported	jo7oYG	NA	textfile	0.0013196	22.6584
	rs72747231	G	C	-0.137281	0.0290338	2.06e-06	11344	exposure	TRUE	reported	jo7oYG	NA	textfile	0.00196694	22.353
	rs11128180	G	A	0.0592944	0.0128769	3.67e-06	17151	exposure	TRUE	reported	jo7oYG	NA	textfile	0.00123475	21.2008
	rs2321387	A	G	-0.0494596	0.0109424	5.8e-06	17149	exposure	TRUE	reported	jo7oYG	NA	textfile	0.00118993	20.428
	rs1511453	G	A	0.0923492	0.0199158	4.76e-06	17085	exposure	TRUE	reported	jo7oYG	NA	textfile	0.00125692	21.499
	rs9964679	G	A	0.052911	0.0114866	4.85e-06	17151	exposure	TRUE	reported	jo7oYG	NA	textfile	0.00123562	21.2158
	rs56386628	T	C	-0.0622252	0.0135688	5.87e-06	17147	exposure	TRUE	reported	jo7oYG	NA	textfile	0.00122499	21.0281
	rs320161	G	A	0.0572286	0.01262	7.33e-06	17035	exposure	TRUE	reported	jo7oYG	NA	textfile	0.00120571	20.5617
	rs75242906	T	C	-0.121083	0.028075	9.27e-06	10803	exposure	TRUE	reported	jo7oYG	NA	textfile	0.00171885	18.5972
	SNP	other_allele.exposure	effect_allele.exposure	beta.exposure	se.exposure	pval.exposure	samplesize.exposure	exposure	mr_keep.exposure	pval_origin.exposure	id.exposure	eaf.exposure	data_source.exposure	#VALUE!	#VALUE!
class.Clostridia	rs2273429	G	A	-0.0724037	0.0153105	4.52e-06	18337	exposure	TRUE	reported	7oJQy4	NA	textfile	0.00121811	22.3612
	rs6815608	C	T	0.103803	0.0210883	4.02e-07	16731	exposure	TRUE	reported	7oJQy4	NA	textfile	0.00144607	24.2263
	rs112334273	A	G	0.0641008	0.0127404	3.81e-07	18217	exposure	TRUE	reported	7oJQy4	NA	textfile	0.00138766	25.3114
	rs6814436	C	T	0.0739995	0.0150815	9.65e-07	18336	exposure	TRUE	reported	7oJQy4	NA	textfile	0.00131127	24.0724
	rs72915163	C	T	-0.0581025	0.0120557	1.34e-06	18317	exposure	TRUE	reported	7oJQy4	NA	textfile	0.00126648	23.2249
	rs10774377	G	A	0.052659	0.0113858	3.24e-06	18330	exposure	TRUE	reported	7oJQy4	NA	textfile	0.00116559	21.3879
	rs13179700	C	T	0.0511937	0.0109569	3.37e-06	18338	exposure	TRUE	reported	7oJQy4	NA	textfile	0.00118903	21.8279
	rs6934062	C	G	0.0524406	0.0116115	6.53e-06	17859	exposure	TRUE	reported	7oJQy4	NA	textfile	0.00114078	20.3942
	rs1842454	A	G	-0.0547202	0.0127338	8.72e-06	18340	exposure	TRUE	reported	7oJQy4	NA	textfile	0.00100587	18.4642
	rs10209007	C	G	0.0794173	0.0182427	9.89e-06	17812	exposure	TRUE	reported	7oJQy4	NA	textfile	0.00106286	18.9497
	rs76767978	A	G	0.0698882	0.0156319	8.4e-06	18329	exposure	TRUE	reported	7oJQy4	NA	textfile	0.00108937	19.9866
	rs13105690	C	T	-0.0529097	0.011818	8.78e-06	18340	exposure	TRUE	reported	7oJQy4	NA	textfile	0.00109172	20.0418
	rs76860606	G	C	0.0947036	0.0225117	7.53e-06	17579	exposure	TRUE	reported	7oJQy4	NA	textfile	0.00100574	17.6957
	rs72738886	C	T	0.086617	0.0190393	8.24e-06	16934	exposure	TRUE	reported	7oJQy4	NA	textfile	0.00122072	20.6945
	rs7269302	T	A	-0.0963981	0.0212007	9.04e-06	17405	exposure	TRUE	reported	7oJQy4	NA	textfile	0.00118645	20.6722
	rs6797343	T	G	0.0592279	0.0134556	9.36e-06	18340	exposure	TRUE	reported	7oJQy4	NA	textfile	0.00105533	19.373
	rs13421739	G	C	0.0888472	0.0179655	9.54e-06	18340	exposure	TRUE	reported	7oJQy4	NA	textfile	0.00133178	24.4547
	SNP	other_allele.exposure	effect_allele.exposure	beta.exposure	se.exposure	pval.exposure	samplesize.exposure	exposure	mr_keep.exposure	pval_origin.exposure	id.exposure	eaf.exposure	data_source.exposure	#VALUE!	#VALUE!
class.Coriobacteriia	rs719099	G	A	0.0778402	0.0155815	5.43e-07	17687	exposure	TRUE	reported	RWhmdM	NA	textfile	0.00140904	24.954
	rs240104	C	T	-0.0603429	0.0126849	1.52e-06	17577	exposure	TRUE	reported	RWhmdM	NA	textfile	0.0012858	22.6271
	rs11250875	C	T	0.06075	0.0130939	4.83e-06	17690	exposure	TRUE	reported	RWhmdM	NA	textfile	0.00121534	21.5232
	rs34739816	T	G	0.0965017	0.0207666	3.88e-06	16593	exposure	TRUE	reported	RWhmdM	NA	textfile	0.00129972	21.5917
	rs76779974	G	C	0.0774888	0.0171877	5.63e-06	16419	exposure	TRUE	reported	RWhmdM	NA	textfile	0.0012364	20.3231
	rs80046645	G	C	0.25584	0.0561995	4.66e-06	3204	exposure	TRUE	reported	RWhmdM	NA	textfile	0.00642656	20.7109
	rs1816223	G	A	-0.0586265	0.0129006	4.84e-06	17688	exposure	TRUE	reported	RWhmdM	NA	textfile	0.00116623	20.65
	rs67561917	G	A	-0.0714367	0.0154113	5.39e-06	17333	exposure	TRUE	reported	RWhmdM	NA	textfile	0.00123808	21.4838
	rs3025411	G	A	0.0926543	0.0209468	8.27e-06	15671	exposure	TRUE	reported	RWhmdM	NA	textfile	0.00124698	19.5632
	rs11656361	C	A	0.0773006	0.017553	8.02e-06	16665	exposure	TRUE	reported	RWhmdM	NA	textfile	0.0011624	19.3915
	rs1397793	A	G	-0.0498855	0.0112446	9.77e-06	17527	exposure	TRUE	reported	RWhmdM	NA	textfile	0.00112166	19.6792
	rs11073596	G	T	0.0510212	0.0114339	8.14e-06	17527	exposure	TRUE	reported	RWhmdM	NA	textfile	0.00113478	19.9096
	rs2442778	A	G	-0.116408	0.0258545	9.03e-06	13472	exposure	TRUE	reported	RWhmdM	NA	textfile	0.00150249	20.2689
	rs62448869	A	T	-0.0486059	0.0108982	7.87e-06	17527	exposure	TRUE	reported	RWhmdM	NA	textfile	0.00113362	19.8892
	rs13307134	T	C	0.0565686	0.0126265	7.8e-06	17527	exposure	TRUE	reported	RWhmdM	NA	textfile	0.00114388	20.0695
	rs12974142	A	G	0.0789796	0.0177205	8.51e-06	17413	exposure	TRUE	reported	RWhmdM	NA	textfile	0.00113949	19.8623
	rs8010111	A	G	-0.103377	0.0229286	6.9e-06	15996	exposure	TRUE	reported	RWhmdM	NA	textfile	0.00126919	20.3253
	SNP	other_allele.exposure	effect_allele.exposure	beta.exposure	se.exposure	pval.exposure	samplesize.exposure	exposure	mr_keep.exposure	pval_origin.exposure	id.exposure	eaf.exposure	data_source.exposure	#VALUE!	#VALUE!
class.Deltaproteobacteria	rs6058181	T	C	0.0825716	0.0165958	3.4e-07	15100	exposure	TRUE	reported	w8fR6B	NA	textfile	0.00163672	24.7518
	rs2838334	A	G	0.0561722	0.0124124	5.45e-06	15168	exposure	TRUE	reported	w8fR6B	NA	textfile	0.00134839	20.4774
	rs4506934	T	C	-0.0936514	0.02012	3.59e-06	15061	exposure	TRUE	reported	w8fR6B	NA	textfile	0.00143646	21.6627
	rs17791387	G	A	-0.0735881	0.0154246	1.6e-06	15071	exposure	TRUE	reported	w8fR6B	NA	textfile	0.00150796	22.7577
	rs9928243	A	C	-0.0538457	0.0117718	5.02e-06	15167	exposure	TRUE	reported	w8fR6B	NA	textfile	0.00137759	20.9199
	rs11599763	C	T	-0.0544219	0.0117397	3.94e-06	15168	exposure	TRUE	reported	w8fR6B	NA	textfile	0.00141479	21.4872
	rs62020470	G	A	-0.0585411	0.0129358	4.85e-06	15168	exposure	TRUE	reported	w8fR6B	NA	textfile	0.0013484	20.4774
	rs112381107	T	C	0.206594	0.0456908	4.63e-06	4457	exposure	TRUE	reported	w8fR6B	NA	textfile	0.00456613	20.4354
	rs17084793	A	G	-0.0710762	0.015953	5.69e-06	15164	exposure	TRUE	reported	w8fR6B	NA	textfile	0.00130732	19.8475
	rs2692012	G	A	0.110335	0.0253336	3.14e-06	13104	exposure	TRUE	reported	w8fR6B	NA	textfile	0.00144544	18.9656
	rs1035691	G	A	-0.055176	0.0121602	9.65e-06	15168	exposure	TRUE	reported	w8fR6B	NA	textfile	0.00135551	20.5856
	rs16851319	C	G	-0.0705516	0.0150849	5.68e-06	15154	exposure	TRUE	reported	w8fR6B	NA	textfile	0.00144136	21.871
	rs3935584	T	C	-0.0523485	0.011566	7.5e-06	15166	exposure	TRUE	reported	w8fR6B	NA	textfile	0.0013489	20.4824
	rs55744759	G	A	-0.0779693	0.0170738	7.31e-06	15168	exposure	TRUE	reported	w8fR6B	NA	textfile	0.00137297	20.851
	SNP	other_allele.exposure	effect_allele.exposure	beta.exposure	se.exposure	pval.exposure	samplesize.exposure	exposure	mr_keep.exposure	pval_origin.exposure	id.exposure	eaf.exposure	data_source.exposure	#VALUE!	#VALUE!
class.Erysipelotrichia	rs17530232	G	A	0.10305	0.0224648	2.79e-06	16622	exposure	TRUE	reported	l0GtQs	NA	textfile	0.00126433	21.0397
	rs7234058	C	T	-0.0945759	0.0194091	9.12e-07	16874	exposure	TRUE	reported	l0GtQs	NA	textfile	0.00140515	23.741
	rs2300774	A	G	0.0524152	0.0106784	8.95e-07	18216	exposure	TRUE	reported	l0GtQs	NA	textfile	0.00132092	24.0911
	rs35161940	C	T	-0.0806041	0.0167641	1.85e-06	18213	exposure	TRUE	reported	l0GtQs	NA	textfile	0.00126771	23.1157
	rs10781552	T	C	-0.0552212	0.0116074	2.33e-06	17789	exposure	TRUE	reported	l0GtQs	NA	textfile	0.00127068	22.6304
	rs8003149	T	C	0.0538798	0.0116888	4.08e-06	18213	exposure	TRUE	reported	l0GtQs	NA	textfile	0.00116526	21.2454
	rs62504403	T	C	0.0681159	0.0127883	1.12e-07	16981	exposure	TRUE	reported	l0GtQs	NA	textfile	0.00166794	28.3673
	rs4078432	T	C	-0.0608929	0.0133764	4.23e-06	17789	exposure	TRUE	reported	l0GtQs	NA	textfile	0.00116359	20.7209
	rs1074800	G	A	0.0492438	0.010887	6.15e-06	17789	exposure	TRUE	reported	l0GtQs	NA	textfile	0.00114877	20.4567
	rs56970041	G	T	0.0724144	0.0164471	5.4e-06	18217	exposure	TRUE	reported	l0GtQs	NA	textfile	0.001063	19.3832
	rs7826267	G	T	-0.0839071	0.0199131	9.28e-06	17586	exposure	TRUE	reported	l0GtQs	NA	textfile	0.00100859	17.753
	rs1884466	T	C	-0.0475363	0.0106939	9.53e-06	18205	exposure	TRUE	reported	l0GtQs	NA	textfile	0.00108423	19.7576
	rs290833	G	T	-0.0497374	0.0111376	8.03e-06	17789	exposure	TRUE	reported	l0GtQs	NA	textfile	0.0011198	19.9402
	SNP	other_allele.exposure	effect_allele.exposure	beta.exposure	se.exposure	pval.exposure	samplesize.exposure	exposure	mr_keep.exposure	pval_origin.exposure	id.exposure	eaf.exposure	data_source.exposure	#VALUE!	#VALUE!
class.Gammaproteobacteria	rs6706173	C	A	0.074251	0.0146392	1.99e-07	16020	exposure	TRUE	reported	Dsk6aJ	NA	textfile	0.00160328	25.7225
	rs11181912	A	G	-0.0579153	0.0118796	9.95e-07	16017	exposure	TRUE	reported	Dsk6aJ	NA	textfile	0.00148168	23.7643
	rs79795896	G	A	-0.15921	0.0351373	7.92e-06	7577	exposure	TRUE	reported	Dsk6aJ	NA	textfile	0.00270228	20.5253
	rs2234691	C	T	0.0762905	0.0171962	8.39e-06	16011	exposure	TRUE	reported	Dsk6aJ	NA	textfile	0.00122779	19.6799
	rs6469506	A	T	0.0541424	0.0116333	3.29e-06	16023	exposure	TRUE	reported	Dsk6aJ	NA	textfile	0.00135001	21.6578
	rs12404135	G	A	-0.0788843	0.0172415	8.89e-06	15231	exposure	TRUE	reported	Dsk6aJ	NA	textfile	0.00137248	20.9302
	rs9973122	A	T	0.0740614	0.0162596	6.77e-06	15650	exposure	TRUE	reported	Dsk6aJ	NA	textfile	0.00132395	20.7447
	rs9494710	T	C	-0.0549673	0.0120924	4.55e-06	15650	exposure	TRUE	reported	Dsk6aJ	NA	textfile	0.00131855	20.6599
	rs75101789	T	C	0.0729012	0.0163003	8.79e-06	16024	exposure	TRUE	reported	Dsk6aJ	NA	textfile	0.00124672	19.9998
	SNP	other_allele.exposure	effect_allele.exposure	beta.exposure	se.exposure	pval.exposure	samplesize.exposure	exposure	mr_keep.exposure	pval_origin.exposure	id.exposure	eaf.exposure	data_source.exposure	#VALUE!	#VALUE!
class.Lentisphaeria	rs17114848	A	G	0.152377	0.0324332	4.06e-06	4734	exposure	TRUE	reported	vev82M	NA	textfile	0.004641	22.0636
	rs2825714	G	A	-0.13741	0.0289246	1.72e-06	4734	exposure	TRUE	reported	vev82M	NA	textfile	0.00474471	22.559
	rs77599476	G	A	0.230292	0.0480168	1.86e-06	3722	exposure	TRUE	reported	vev82M	NA	textfile	0.00614212	22.9899
	rs11770843	T	C	0.109431	0.0234879	1.91e-06	4705	exposure	TRUE	reported	vev82M	NA	textfile	0.00459233	21.6974
	rs72640280	G	A	0.220207	0.0486196	5.18e-06	3816	exposure	TRUE	reported	vev82M	NA	textfile	0.0053469	20.5027
	rs62570196	T	C	-0.21635	0.0439866	1.08e-06	3712	exposure	TRUE	reported	vev82M	NA	textfile	0.00647509	24.1792
	rs2731834	G	C	0.109438	0.023693	4.24e-06	4733	exposure	TRUE	reported	vev82M	NA	textfile	0.00448751	21.3261
	rs1002941	A	G	0.105025	0.0233484	8.15e-06	4734	exposure	TRUE	reported	vev82M	NA	textfile	0.00425588	20.2249
	rs2031282	G	A	0.122369	0.0270329	4.38e-06	4734	exposure	TRUE	reported	vev82M	NA	textfile	0.00430972	20.4819
	rs73113483	A	T	-0.131217	0.0288713	8.66e-06	4718	exposure	TRUE	reported	vev82M	NA	textfile	0.00435905	20.6473
	SNP	other_allele.exposure	effect_allele.exposure	beta.exposure	se.exposure	pval.exposure	samplesize.exposure	exposure	mr_keep.exposure	pval_origin.exposure	id.exposure	eaf.exposure	data_source.exposure	#VALUE!	#VALUE!
class.Melainabacteria	rs9864379	C	T	-0.159735	0.0292553	5.36e-08	5777	exposure	TRUE	reported	6YblUl	NA	textfile	0.00513394	29.8015
	rs11150282	C	T	0.0989488	0.0196972	6.03e-07	5873	exposure	TRUE	reported	6YblUl	NA	textfile	0.0042785	25.227
	rs73074665	T	A	0.166216	0.0355728	2.87e-06	5758	exposure	TRUE	reported	6YblUl	NA	textfile	0.00377741	21.8252
	rs16851659	C	G	-0.0896103	0.0186432	1.27e-06	5884	exposure	TRUE	reported	6YblUl	NA	textfile	0.0039111	23.0954
	rs4129395	A	G	0.0896187	0.0185106	1.48e-06	5887	exposure	TRUE	reported	6YblUl	NA	textfile	0.00396586	23.432
	rs79790072	C	T	0.226722	0.0487841	3.29e-06	4107	exposure	TRUE	reported	6YblUl	NA	textfile	0.00523152	21.5883
	rs10738747	A	G	0.0814624	0.0184409	9.96e-06	5884	exposure	TRUE	reported	6YblUl	NA	textfile	0.00330551	19.5075
	rs1221147	A	T	0.123968	0.0278958	7.11e-06	5768	exposure	TRUE	reported	6YblUl	NA	textfile	0.00341217	19.742
	rs789069	C	A	-0.103539	0.0234287	6.85e-06	5879	exposure	TRUE	reported	6YblUl	NA	textfile	0.00331109	19.5239
	rs113884518	C	T	-0.205352	0.0454982	8.06e-06	4442	exposure	TRUE	reported	6YblUl	NA	textfile	0.00456503	20.3617
	rs367480	A	G	-0.083758	0.0185796	8.2e-06	5887	exposure	TRUE	reported	6YblUl	NA	textfile	0.00344025	20.3157
	rs28678345	C	T	0.214848	0.0470878	6.69e-06	4323	exposure	TRUE	reported	6YblUl	NA	textfile	0.00479265	20.8088
	rs10148250	A	G	0.0861928	0.0193381	8.67e-06	5453	exposure	TRUE	reported	6YblUl	NA	textfile	0.00362995	19.859
	SNP	other_allele.exposure	effect_allele.exposure	beta.exposure	se.exposure	pval.exposure	samplesize.exposure	exposure	mr_keep.exposure	pval_origin.exposure	id.exposure	eaf.exposure	data_source.exposure	#VALUE!	#VALUE!
class.Methanobacteria	rs73457410	G	A	0.21534	0.0436695	1.41e-06	3498	exposure	TRUE	reported	kK3oZh	NA	textfile	0.0069034	24.3021
	rs10202904	G	T	-0.121754	0.0235357	3.01e-07	3695	exposure	TRUE	reported	kK3oZh	NA	textfile	0.00719054	26.747
	rs62241835	T	G	-0.203385	0.0417931	1.63e-06	3383	exposure	TRUE	reported	kK3oZh	NA	textfile	0.00695183	23.6687
	rs894996	A	C	0.216999	0.0449076	1.88e-06	3582	exposure	TRUE	reported	kK3oZh	NA	textfile	0.00647634	23.3364
	rs11018665	T	A	0.111465	0.0250516	6.52e-06	3698	exposure	TRUE	reported	kK3oZh	NA	textfile	0.00532506	19.7868
	rs75208022	T	C	-0.227245	0.048763	5.92e-06	3203	exposure	TRUE	reported	kK3oZh	NA	textfile	0.00673465	21.7038
	rs12825290	G	C	-0.216781	0.0493496	6.08e-06	3144	exposure	TRUE	reported	kK3oZh	NA	textfile	0.00610007	19.2841
	rs56131665	A	G	0.178661	0.039298	6.18e-06	3572	exposure	TRUE	reported	kK3oZh	NA	textfile	0.00575311	20.6574
	rs4257531	A	G	0.164498	0.0364959	7.44e-06	3162	exposure	TRUE	reported	kK3oZh	NA	textfile	0.00638397	20.303
	rs10424197	A	G	-0.111274	0.0247517	9.28e-06	3698	exposure	TRUE	reported	kK3oZh	NA	textfile	0.00543557	20.1997
	rs6508769	C	T	0.153519	0.0344519	8.23e-06	3319	exposure	TRUE	reported	kK3oZh	NA	textfile	0.00594705	19.8444
	rs73068003	T	G	-0.15814	0.0351803	8.45e-06	3692	exposure	TRUE	reported	kK3oZh	NA	textfile	0.0054432	20.1953
	SNP	other_allele.exposure	effect_allele.exposure	beta.exposure	se.exposure	pval.exposure	samplesize.exposure	exposure	mr_keep.exposure	pval_origin.exposure	id.exposure	eaf.exposure	data_source.exposure	#VALUE!	#VALUE!
class.Mollicutes	rs72901605	C	T	-0.0841852	0.0178119	3.26e-06	10526	exposure	TRUE	reported	uAfUbX	NA	textfile	0.00211771	22.3341
	rs74603314	C	T	0.221639	0.0462918	1.56e-06	4499	exposure	TRUE	reported	uAfUbX	NA	textfile	0.00506947	22.9136
	rs10108398	A	G	0.0769142	0.0153953	1.09e-06	10932	exposure	TRUE	reported	uAfUbX	NA	textfile	0.00227797	24.9551
	rs11890098	G	A	0.074438	0.0153389	9.57e-07	11392	exposure	TRUE	reported	uAfUbX	NA	textfile	0.00206304	23.5466
	rs3768491	G	A	-0.0681052	0.0149061	4.23e-06	11002	exposure	TRUE	reported	uAfUbX	NA	textfile	0.00189381	20.8715
	rs17214486	A	C	0.06099	0.0135623	6.61e-06	11387	exposure	TRUE	reported	uAfUbX	NA	textfile	0.00177285	20.2198
	rs12566890	G	T	-0.101147	0.0230978	3.65e-06	11371	exposure	TRUE	reported	uAfUbX	NA	textfile	0.00168358	19.1729
	rs78169027	G	A	-0.108283	0.0237289	5.88e-06	10542	exposure	TRUE	reported	uAfUbX	NA	textfile	0.00197144	20.8201
	rs4885016	C	T	-0.0819606	0.0181628	7.27e-06	11388	exposure	TRUE	reported	uAfUbX	NA	textfile	0.00178493	20.3596
	rs28537087	A	G	0.0820873	0.0188312	8.07e-06	11382	exposure	TRUE	reported	uAfUbX	NA	textfile	0.00166669	18.9986
	rs2464826	C	A	0.0944239	0.0211806	8.4e-06	10998	exposure	TRUE	reported	uAfUbX	NA	textfile	0.0018038	19.8705
	rs6043847	C	T	-0.114937	0.0248606	4.55e-06	11130	exposure	TRUE	reported	uAfUbX	NA	textfile	0.00191677	21.3707
	SNP	other_allele.exposure	effect_allele.exposure	beta.exposure	se.exposure	pval.exposure	samplesize.exposure	exposure	mr_keep.exposure	pval_origin.exposure	id.exposure	eaf.exposure	data_source.exposure	#VALUE!	#VALUE!
class.Negativicutes	rs1643968	C	T	-0.0565284	0.0112298	4.15e-07	18170	exposure	TRUE	reported	3DbqoD	NA	textfile	0.00139261	25.3362
	rs60274479	C	T	-0.0659623	0.0134137	1.16e-06	17610	exposure	TRUE	reported	3DbqoD	NA	textfile	0.00137132	24.1794
	rs13086907	A	G	0.0625312	0.0131735	1.95e-06	18163	exposure	TRUE	reported	3DbqoD	NA	textfile	0.00123898	22.5291
	rs73232831	A	G	-0.151829	0.0314932	1.87e-06	9382	exposure	TRUE	reported	3DbqoD	NA	textfile	0.00247119	23.2372
	rs71405394	A	G	-0.114178	0.02405	2.17e-06	13861	exposure	TRUE	reported	3DbqoD	NA	textfile	0.00162343	22.5358
	rs61249479	C	A	0.0777075	0.0168628	2.95e-06	18165	exposure	TRUE	reported	3DbqoD	NA	textfile	0.00116768	21.2333
	rs1447205	C	G	-0.0502053	0.0108382	2.93e-06	18165	exposure	TRUE	reported	3DbqoD	NA	textfile	0.00117988	21.4554
	rs4722181	G	T	0.0501306	0.0105798	2e-06	18163	exposure	TRUE	reported	3DbqoD	NA	textfile	0.0012346	22.4493
	rs4463806	C	T	-0.0543966	0.0129365	7.81e-06	18160	exposure	TRUE	reported	3DbqoD	NA	textfile	0.000972681	17.6791
	rs9423647	A	G	0.047817	0.0105282	6.06e-06	18164	exposure	TRUE	reported	3DbqoD	NA	textfile	0.00113436	20.6257
	rs2834062	G	A	0.0489057	0.0108842	8.44e-06	18171	exposure	TRUE	reported	3DbqoD	NA	textfile	0.00110986	20.1874
	rs1649999	G	A	0.0748989	0.0166458	7.58e-06	18036	exposure	TRUE	reported	3DbqoD	NA	textfile	0.00112128	20.2439
	rs1135612	A	G	0.0529785	0.0119177	9.26e-06	18164	exposure	TRUE	reported	3DbqoD	NA	textfile	0.00108676	19.7592
	SNP	other_allele.exposure	effect_allele.exposure	beta.exposure	se.exposure	pval.exposure	samplesize.exposure	exposure	mr_keep.exposure	pval_origin.exposure	id.exposure	eaf.exposure	data_source.exposure	#VALUE!	#VALUE!
class.Verrucomicrobiae	rs111862613	C	T	0.090699	0.0196746	3.74e-06	11621	exposure	TRUE	reported	cUQo0j	NA	textfile	0.00182539	21.248
	rs11729256	C	T	0.0749798	0.0150177	6.73e-07	11861	exposure	TRUE	reported	cUQo0j	NA	textfile	0.00209725	24.9235
	rs74542928	C	T	0.112164	0.0236422	1.63e-06	11216	exposure	TRUE	reported	cUQo0j	NA	textfile	0.00200272	22.5036
	rs4936098	G	A	0.0648843	0.0135928	1.12e-06	11858	exposure	TRUE	reported	cUQo0j	NA	textfile	0.00191785	22.7817
	rs9349825	G	A	-0.0704036	0.0147128	2.54e-06	11858	exposure	TRUE	reported	cUQo0j	NA	textfile	0.0019273	22.8942
	rs2602429	T	C	0.0746844	0.0156194	2.58e-06	11690	exposure	TRUE	reported	cUQo0j	NA	textfile	0.00195194	22.8589
	rs4242783	A	G	0.0689292	0.0147693	2.64e-06	11690	exposure	TRUE	reported	cUQo0j	NA	textfile	0.00185979	21.7777
	rs11184341	C	G	0.0655342	0.0142231	4.13e-06	11864	exposure	TRUE	reported	cUQo0j	NA	textfile	0.00178625	21.2264
	rs61779207	A	G	-0.0758309	0.0167762	6.72e-06	11591	exposure	TRUE	reported	cUQo0j	NA	textfile	0.00175963	20.4283
	rs117107102	G	A	0.204683	0.0431573	2.92e-06	4975	exposure	TRUE	reported	cUQo0j	NA	textfile	0.00450094	22.4844
	rs12908520	A	G	0.0618926	0.0130946	2.17e-06	11863	exposure	TRUE	reported	cUQo0j	NA	textfile	0.00187966	22.3366
	rs941682	A	G	-0.0631436	0.0143767	9.61e-06	11809	exposure	TRUE	reported	cUQo0j	NA	textfile	0.00163086	19.287
	SNP	other_allele.exposure	effect_allele.exposure	beta.exposure	se.exposure	pval.exposure	samplesize.exposure	exposure	mr_keep.exposure	pval_origin.exposure	id.exposure	eaf.exposure	data_source.exposure	#VALUE!	#VALUE!
enus.LachnospiraceaeNK4A136	rs12362320	C	G	0.0573168	0.0115466	8.04e-07	16764	exposure	TRUE	reported	alhkZA	NA	textfile	0.0014677	24.6378
	rs954878	G	A	-0.0520656	0.0109082	1.78e-06	17227	exposure	TRUE	reported	alhkZA	NA	textfile	0.00132072	22.7795
	rs7832116	G	A	-0.0714756	0.0151703	3.57e-06	17219	exposure	TRUE	reported	alhkZA	NA	textfile	0.00128754	22.1961
	rs7616165	T	G	-0.230542	0.0483465	2.77e-06	4094	exposure	TRUE	reported	alhkZA	NA	textfile	0.00552354	22.7279
	rs76193507	G	A	-0.22973	0.0499776	2.93e-06	3578	exposure	TRUE	reported	alhkZA	NA	textfile	0.00587068	21.1175
	rs11263806	G	A	-0.0524615	0.0116758	5.07e-06	17236	exposure	TRUE	reported	alhkZA	NA	textfile	0.00116994	20.1864
	rs73044693	G	A	-0.10758	0.0229884	3.57e-06	12773	exposure	TRUE	reported	alhkZA	NA	textfile	0.00171162	21.8965
	rs160061	G	A	0.0513831	0.0108094	2.12e-06	17234	exposure	TRUE	reported	alhkZA	NA	textfile	0.00130943	22.5936
	rs7073658	G	T	-0.0499621	0.0109693	5.27e-06	17236	exposure	TRUE	reported	alhkZA	NA	textfile	0.00120217	20.7432
	rs68104925	C	T	-0.0549104	0.0115385	2.37e-06	17227	exposure	TRUE	reported	alhkZA	NA	textfile	0.00131289	22.6443
	rs12611395	G	A	-0.0902532	0.0199652	5.83e-06	16486	exposure	TRUE	reported	alhkZA	NA	textfile	0.00123801	20.4326
	rs2880566	C	T	0.0599578	0.0134693	5.61e-06	17232	exposure	TRUE	reported	alhkZA	NA	textfile	0.0011486	19.8132
	rs28540839	C	A	0.0508285	0.0110591	9.34e-06	16764	exposure	TRUE	reported	alhkZA	NA	textfile	0.00125849	21.1214
	rs59805249	C	T	0.0936162	0.0207982	9.45e-06	15195	exposure	TRUE	reported	alhkZA	NA	textfile	0.00133159	20.2578
	rs10952110	T	G	0.0487709	0.0109614	9.08e-06	16764	exposure	TRUE	reported	alhkZA	NA	textfile	0.00117949	19.794
	rs4955932	C	T	-0.0492283	0.0109388	7.05e-06	17236	exposure	TRUE	reported	alhkZA	NA	textfile	0.00117367	20.2508
	SNP	other_allele.exposure	effect_allele.exposure	beta.exposure	se.exposure	pval.exposure	samplesize.exposure	exposure	mr_keep.exposure	pval_origin.exposure	id.exposure	eaf.exposure	data_source.exposure	#VALUE!	#VALUE!
family.Acidaminococcaceae	rs2933324	G	A	-0.0662557	0.0140257	2.24e-06	12525	exposure	TRUE	reported	gER1pH	NA	textfile	0.00177848	22.3116
	rs6923842	C	T	-0.0796106	0.0169192	2.21e-06	11904	exposure	TRUE	reported	gER1pH	NA	textfile	0.00185644	22.1364
	rs6589457	G	A	0.165911	0.0349516	2.32e-06	7386	exposure	TRUE	reported	gER1pH	NA	textfile	0.00304147	22.5267
	rs6427992	C	G	-0.0595857	0.01296	4.24e-06	12527	exposure	TRUE	reported	gER1pH	NA	textfile	0.00168458	21.135
	rs262812	C	T	-0.065675	0.0142257	3.25e-06	12099	exposure	TRUE	reported	gER1pH	NA	textfile	0.0017585	21.31
	rs74540770	A	G	-0.108969	0.0243533	7.09e-06	10606	exposure	TRUE	reported	gER1pH	NA	textfile	0.00188418	20.0175
	rs45497800	C	T	-0.117863	0.0257351	5.86e-06	11316	exposure	TRUE	reported	gER1pH	NA	textfile	0.00185014	20.9713
	rs78702810	C	T	-0.143755	0.0323244	9.16e-06	7992	exposure	TRUE	reported	gER1pH	NA	textfile	0.00246864	19.7733
	SNP	other_allele.exposure	effect_allele.exposure	beta.exposure	se.exposure	pval.exposure	samplesize.exposure	exposure	mr_keep.exposure	pval_origin.exposure	id.exposure	eaf.exposure	data_source.exposure	#VALUE!	#VALUE!
family.Actinomycetaceae	rs17072071	A	C	-0.111699	0.0246905	7.13e-06	7343	exposure	TRUE	reported	sL4YIg	NA	textfile	0.00277945	20.4608
	rs6488660	C	T	0.0795137	0.0174416	5.27e-06	7710	exposure	TRUE	reported	sL4YIg	NA	textfile	0.00268836	20.7778
	rs35011108	G	A	0.241826	0.0503796	1.83e-06	3630	exposure	TRUE	reported	sL4YIg	NA	textfile	0.00630729	23.0281
	rs2889192	T	G	0.0887537	0.0195009	3.64e-06	7710	exposure	TRUE	reported	sL4YIg	NA	textfile	0.00267945	20.7087
	rs34583783	T	G	0.123756	0.026427	5.48e-06	7710	exposure	TRUE	reported	sL4YIg	NA	textfile	0.00283627	21.9242
	rs2110087	G	A	0.0785079	0.0170462	4.47e-06	7710	exposure	TRUE	reported	sL4YIg	NA	textfile	0.00274361	21.2059
	rs58484246	C	T	0.0761407	0.0169007	6.12e-06	7710	exposure	TRUE	reported	sL4YIg	NA	textfile	0.00262561	20.2915
	rs56236273	T	A	0.0756875	0.0168787	6.71e-06	7710	exposure	TRUE	reported	sL4YIg	NA	textfile	0.00260126	20.1028
	rs6488662	T	C	0.0809009	0.0175372	4.08e-06	7710	exposure	TRUE	reported	sL4YIg	NA	textfile	0.00275255	21.2752
	rs6488659	T	C	0.0794522	0.0174414	5.36e-06	7710	exposure	TRUE	reported	sL4YIg	NA	textfile	0.00268428	20.7461
	rs11055861	A	G	0.0794531	0.0174414	5.38e-06	7710	exposure	TRUE	reported	sL4YIg	NA	textfile	0.00268435	20.7466
	rs11055860	A	G	0.0794341	0.0174404	5.4e-06	7710	exposure	TRUE	reported	sL4YIg	NA	textfile	0.00268337	20.7391
	rs7488453	A	G	0.0793904	0.0174408	5.45e-06	7710	exposure	TRUE	reported	sL4YIg	NA	textfile	0.00268029	20.7152
	rs7958229	C	T	0.0783677	0.0174536	6.8e-06	7710	exposure	TRUE	reported	sL4YIg	NA	textfile	0.00260804	20.1554
	rs59800030	C	T	0.0758692	0.0169084	6.71e-06	7710	exposure	TRUE	reported	sL4YIg	NA	textfile	0.00260459	20.1286
	rs2377095	C	A	0.0793118	0.0174412	5.58e-06	7710	exposure	TRUE	reported	sL4YIg	NA	textfile	0.00267487	20.6732
	rs6488665	T	C	0.0793089	0.0174417	5.63e-06	7710	exposure	TRUE	reported	sL4YIg	NA	textfile	0.00267454	20.6706
	rs4073240	A	G	0.0747546	0.0164684	6.05e-06	7710	exposure	TRUE	reported	sL4YIg	NA	textfile	0.0026654	20.5998
	rs2110088	A	T	0.0788564	0.0174383	6.4e-06	7710	exposure	TRUE	reported	sL4YIg	NA	textfile	0.00264521	20.4434
	rs11055873	A	G	0.077945	0.0174508	7.85e-06	7710	exposure	TRUE	reported	sL4YIg	NA	textfile	0.0025809	19.945
	rs34951409	C	G	0.0783228	0.0174399	7.29e-06	7710	exposure	TRUE	reported	sL4YIg	NA	textfile	0.00260915	20.1639
	rs114313061	A	C	0.0798457	0.0175495	4.89e-06	7666	exposure	TRUE	reported	sL4YIg	NA	textfile	0.00269298	20.6948
	rs12230967	A	G	0.0780747	0.0174443	7.79e-06	7710	exposure	TRUE	reported	sL4YIg	NA	textfile	0.00259138	20.0263
	rs12831981	T	G	0.077443	0.0174519	8.84e-06	7710	exposure	TRUE	reported	sL4YIg	NA	textfile	0.00254751	19.6864
	rs7133400	C	G	0.0773217	0.0174519	9.12e-06	7710	exposure	TRUE	reported	sL4YIg	NA	textfile	0.00253957	19.6249
	rs61937253	C	T	0.07933	0.0175547	5.68e-06	7666	exposure	TRUE	reported	sL4YIg	NA	textfile	0.00265683	20.4162
	rs11055874	C	T	0.0773758	0.0174498	9.14e-06	7710	exposure	TRUE	reported	sL4YIg	NA	textfile	0.00254373	19.657
	rs35110659	G	T	0.0758383	0.0170982	9.97e-06	7666	exposure	TRUE	reported	sL4YIg	NA	textfile	0.00255972	19.668
	SNP	other_allele.exposure	effect_allele.exposure	beta.exposure	se.exposure	pval.exposure	samplesize.exposure	exposure	mr_keep.exposure	pval_origin.exposure	id.exposure	eaf.exposure	data_source.exposure	#VALUE!	#VALUE!
family.Alcaligenaceae	rs62191117	G	A	0.0684302	0.0133636	2.76e-07	16688	exposure	TRUE	reported	d1xpzc	NA	textfile	0.00156878	26.2178
	rs9537886	C	A	-0.0570888	0.0110683	2.35e-07	16807	exposure	TRUE	reported	d1xpzc	NA	textfile	0.0015804	26.6007
	rs4033856	T	C	0.081834	0.0168931	1.03e-06	15623	exposure	TRUE	reported	d1xpzc	NA	textfile	0.0014998	23.4635
	rs67737557	G	C	0.0738409	0.0151678	1.04e-06	15876	exposure	TRUE	reported	d1xpzc	NA	textfile	0.0014906	23.6971
	rs17000015	T	A	-0.0609257	0.0125363	1.13e-06	16377	exposure	TRUE	reported	d1xpzc	NA	textfile	0.00144013	23.6161
	rs2367850	C	G	0.0629104	0.0131712	1.85e-06	16377	exposure	TRUE	reported	d1xpzc	NA	textfile	0.00139109	22.8108
	rs7638039	C	T	0.0603335	0.0127779	2.7e-06	16791	exposure	TRUE	reported	d1xpzc	NA	textfile	0.00132601	22.2919
	rs62395635	C	T	0.110583	0.0238514	3.35e-06	14802	exposure	TRUE	reported	d1xpzc	NA	textfile	0.00145009	21.4926
	rs112159068	T	A	0.131484	0.0281089	3.56e-06	11656	exposure	TRUE	reported	d1xpzc	NA	textfile	0.00187368	21.8768
	rs6969323	C	A	-0.0593564	0.0129137	3.89e-06	16810	exposure	TRUE	reported	d1xpzc	NA	textfile	0.00125523	21.1244
	rs7302582	C	G	-0.106817	0.023298	3.34e-06	15113	exposure	TRUE	reported	d1xpzc	NA	textfile	0.00138894	21.0175
	rs1153990	G	A	-0.058727	0.0128306	5.97e-06	16808	exposure	TRUE	reported	d1xpzc	NA	textfile	0.00124488	20.9475
	rs9964679	G	A	0.0537051	0.0116008	4.47e-06	16810	exposure	TRUE	reported	d1xpzc	NA	textfile	0.00127331	21.429
	rs112135816	G	T	-0.0775052	0.0171554	5.28e-06	15545	exposure	TRUE	reported	d1xpzc	NA	textfile	0.0013113	20.4083
	rs147968	T	C	0.0489475	0.0110321	9.13e-06	16810	exposure	TRUE	reported	d1xpzc	NA	textfile	0.00116969	19.6831
	rs74776516	G	T	-0.0944052	0.0213287	6.85e-06	14502	exposure	TRUE	reported	d1xpzc	NA	textfile	0.00134912	19.5887
	rs28480294	C	T	-0.0516967	0.0115503	6.61e-06	16377	exposure	TRUE	reported	d1xpzc	NA	textfile	0.00122172	20.0301
	SNP	other_allele.exposure	effect_allele.exposure	beta.exposure	se.exposure	pval.exposure	samplesize.exposure	exposure	mr_keep.exposure	pval_origin.exposure	id.exposure	eaf.exposure	data_source.exposure	#VALUE!	#VALUE!
family.Bacteroidaceae	rs9507307	T	C	0.0604456	0.0129128	2.13e-06	18184	exposure	TRUE	reported	Hc6z1U	NA	textfile	0.00120359	21.91
	rs6795673	T	C	0.0538565	0.0105251	3.38e-07	18301	exposure	TRUE	reported	Hc6z1U	NA	textfile	0.00142865	26.1803
	rs28757219	A	T	0.0818398	0.0170319	1.29e-06	14833	exposure	TRUE	reported	Hc6z1U	NA	textfile	0.00155418	23.0859
	rs66474973	T	G	0.0812515	0.0164479	6.81e-07	17405	exposure	TRUE	reported	Hc6z1U	NA	textfile	0.0014001	24.4001
	rs11585893	G	A	-0.0740746	0.0147633	1.8e-06	17821	exposure	TRUE	reported	Hc6z1U	NA	textfile	0.00141067	25.1722
	rs495004	G	C	-0.0607475	0.0129865	3.42e-06	17707	exposure	TRUE	reported	Hc6z1U	NA	textfile	0.00123421	21.8787
	rs17619981	G	T	0.0880978	0.0187002	2.69e-06	15801	exposure	TRUE	reported	Hc6z1U	NA	textfile	0.00140263	22.1913
	rs2023437	C	T	-0.0782324	0.0167634	5.02e-06	17484	exposure	TRUE	reported	Hc6z1U	NA	textfile	0.00124414	21.7771
	rs2366421	A	T	-0.0528153	0.0117124	7.65e-06	18299	exposure	TRUE	reported	Hc6z1U	NA	textfile	0.00110998	20.3319
	rs66710942	T	C	0.0488038	0.0107412	5.86e-06	17821	exposure	TRUE	reported	Hc6z1U	NA	textfile	0.00115709	20.642
	rs13207588	G	A	-0.059205	0.0131195	7.49e-06	17707	exposure	TRUE	reported	Hc6z1U	NA	textfile	0.00114879	20.3627
	rs1340391	C	T	-0.0592004	0.0132244	6.73e-06	18302	exposure	TRUE	reported	Hc6z1U	NA	textfile	0.00109376	20.0377
	SNP	other_allele.exposure	effect_allele.exposure	beta.exposure	se.exposure	pval.exposure	samplesize.exposure	exposure	mr_keep.exposure	pval_origin.exposure	id.exposure	eaf.exposure	data_source.exposure	#VALUE!	#VALUE!
family.BacteroidalesS24.7group	rs738193	C	T	0.0847328	0.0165856	3.82e-07	7778	exposure	TRUE	reported	ghqmfi	NA	textfile	0.0033444	26.0933
	rs941000	T	C	0.0850266	0.0163382	3.16e-07	7778	exposure	TRUE	reported	ghqmfi	NA	textfile	0.00346994	27.0762
	rs689695	A	C	0.0814578	0.0167057	1.28e-06	7954	exposure	TRUE	reported	ghqmfi	NA	textfile	0.00298027	23.7699
	rs17043785	C	T	-0.176187	0.0347133	5.12e-07	5208	exposure	TRUE	reported	ghqmfi	NA	textfile	0.004922	25.7507
	rs10872669	G	A	-0.123071	0.0275665	9.49e-06	7368	exposure	TRUE	reported	ghqmfi	NA	textfile	0.00269787	19.9263
	rs12748533	T	G	-0.0821108	0.0172701	2.59e-06	7948	exposure	TRUE	reported	ghqmfi	NA	textfile	0.0028361	22.5998
	rs6831034	A	T	-0.0956546	0.0205228	6.1e-06	7576	exposure	TRUE	reported	ghqmfi	NA	textfile	0.00285927	21.7182
	rs61508842	C	T	0.122574	0.0272389	7.83e-06	7576	exposure	TRUE	reported	ghqmfi	NA	textfile	0.00266577	20.2445
	rs78609301	G	A	-0.0867065	0.0195709	7.09e-06	7953	exposure	TRUE	reported	ghqmfi	NA	textfile	0.00246197	19.6234
	rs7217209	T	C	0.0843019	0.0187308	8.43e-06	7745	exposure	TRUE	reported	ghqmfi	NA	textfile	0.00260859	20.2512
	rs11135366	G	C	0.0842142	0.0183739	8.78e-06	7953	exposure	TRUE	reported	ghqmfi	NA	textfile	0.00263446	21.0019
	SNP	other_allele.exposure	effect_allele.exposure	beta.exposure	se.exposure	pval.exposure	samplesize.exposure	exposure	mr_keep.exposure	pval_origin.exposure	id.exposure	eaf.exposure	data_source.exposure	#VALUE!	#VALUE!
family.Bifidobacteriaceae	rs182549	T	C	0.11707	0.0126703	5.94e-20	14915	exposure	TRUE	reported	IuTIPm	NA	textfile	0.0056913	85.3602
	rs10841473	C	G	-0.0613031	0.0128844	2.28e-06	14914	exposure	TRUE	reported	IuTIPm	NA	textfile	0.00151559	22.6347
	rs4957061	C	T	0.0569873	0.0116907	1.15e-06	14795	exposure	TRUE	reported	IuTIPm	NA	textfile	0.00160347	23.7582
	rs4567981	A	T	0.0577763	0.0117388	8.88e-07	14795	exposure	TRUE	reported	IuTIPm	NA	textfile	0.00163465	24.2209
	rs13020688	A	G	0.0584045	0.0122081	1.57e-06	14795	exposure	TRUE	reported	IuTIPm	NA	textfile	0.00154457	22.8841
	rs677208	C	G	0.0728589	0.0164821	6e-06	14915	exposure	TRUE	reported	IuTIPm	NA	textfile	0.00130843	19.5382
	rs7322849	C	T	0.110676	0.0200996	1.74e-08	14915	exposure	TRUE	reported	IuTIPm	NA	textfile	0.00202874	30.3161
	rs76671854	G	C	-0.0892981	0.0183177	1.04e-06	13923	exposure	TRUE	reported	IuTIPm	NA	textfile	0.001704	23.7619
	rs12446429	C	T	0.0810099	0.019073	8.53e-06	14008	exposure	TRUE	reported	IuTIPm	NA	textfile	0.00128618	18.0374
	rs540489	G	T	-0.0632518	0.013817	5.37e-06	14688	exposure	TRUE	reported	IuTIPm	NA	textfile	0.00142475	20.9538
	rs857444	T	C	0.0553965	0.0120669	3.82e-06	14914	exposure	TRUE	reported	IuTIPm	NA	textfile	0.00141112	21.0723
	rs10857328	A	T	0.0562	0.0126395	7.24e-06	14915	exposure	TRUE	reported	IuTIPm	NA	textfile	0.00132377	19.7676
	rs10831953	A	G	0.0537537	0.0123746	9.95e-06	14915	exposure	TRUE	reported	IuTIPm	NA	textfile	0.00126352	18.8668
	rs7174549	T	C	0.0551726	0.0124655	6.87e-06	14915	exposure	TRUE	reported	IuTIPm	NA	textfile	0.00131171	19.5872
	rs73797465	G	T	-0.0942612	0.0208421	4.85e-06	14795	exposure	TRUE	reported	IuTIPm	NA	textfile	0.0013806	20.4514
	rs10496759	C	G	0.0637133	0.0144305	8.8e-06	14914	exposure	TRUE	reported	IuTIPm	NA	textfile	0.00130537	19.4912
	rs55888705	G	A	0.053673	0.0120586	8.66e-06	14914	exposure	TRUE	reported	IuTIPm	NA	textfile	0.00132662	19.8088
	rs6899771	G	A	-0.0914312	0.0202604	7.28e-06	14150	exposure	TRUE	reported	IuTIPm	NA	textfile	0.00143719	20.3626
	SNP	other_allele.exposure	effect_allele.exposure	beta.exposure	se.exposure	pval.exposure	samplesize.exposure	exposure	mr_keep.exposure	pval_origin.exposure	id.exposure	eaf.exposure	data_source.exposure	#VALUE!	#VALUE!
family.Christensenellaceae	rs62573205	A	G	-0.0654804	0.0133503	1.49e-06	16838	exposure	TRUE	reported	wIp9LT	NA	textfile	0.00142669	24.0541
	rs870002	T	C	0.0488951	0.0109817	6.54e-06	16847	exposure	TRUE	reported	wIp9LT	NA	textfile	0.00117533	19.8217
	rs12657403	G	A	0.078108	0.0171887	5.59e-06	16245	exposure	TRUE	reported	wIp9LT	NA	textfile	0.00126951	20.6468
	rs117186816	A	G	-0.206476	0.0436362	6.52e-06	4310	exposure	TRUE	reported	wIp9LT	NA	textfile	0.00516792	22.379
	rs9608766	C	T	-0.0682134	0.01496	3.33e-06	16185	exposure	TRUE	reported	wIp9LT	NA	textfile	0.00128295	20.7886
	rs4076564	A	G	-0.188623	0.039209	8.06e-06	3730	exposure	TRUE	reported	wIp9LT	NA	textfile	0.00616627	23.1305
	rs4805124	G	C	0.0486508	0.0109067	8.36e-06	16847	exposure	TRUE	reported	wIp9LT	NA	textfile	0.00117966	19.8949
	rs72706624	T	G	0.0882626	0.0197575	6.38e-06	14869	exposure	TRUE	reported	wIp9LT	NA	textfile	0.00134037	19.9541
	rs77867022	T	G	-0.160443	0.0379589	8.82e-06	4033	exposure	TRUE	reported	wIp9LT	NA	textfile	0.00441031	17.8567
	rs7211194	T	C	0.0492094	0.0110916	9.94e-06	16436	exposure	TRUE	reported	wIp9LT	NA	textfile	0.00119616	19.6812
	rs892686	G	A	0.0506107	0.0109651	4.12e-06	16847	exposure	TRUE	reported	wIp9LT	NA	textfile	0.00126296	21.3015
	rs12380890	G	A	-0.0503972	0.0111047	5.78e-06	16846	exposure	TRUE	reported	wIp9LT	NA	textfile	0.00122115	20.5942
	SNP	other_allele.exposure	effect_allele.exposure	beta.exposure	se.exposure	pval.exposure	samplesize.exposure	exposure	mr_keep.exposure	pval_origin.exposure	id.exposure	eaf.exposure	data_source.exposure	#VALUE!	#VALUE!
family.Clostridiaceae1	rs550843	C	T	-0.0734787	0.0168383	7.09e-06	14234	exposure	TRUE	reported	k0FdpT	NA	textfile	0.00133603	19.0399
	rs12186080	A	G	0.0748236	0.016246	5.34e-06	14244	exposure	TRUE	reported	k0FdpT	NA	textfile	0.00148699	21.2092
	rs2795528	A	G	-0.180969	0.0390911	3.81e-06	6411	exposure	TRUE	reported	k0FdpT	NA	textfile	0.00333179	21.4248
	rs2817172	T	C	0.0563367	0.012392	5.27e-06	13789	exposure	TRUE	reported	k0FdpT	NA	textfile	0.00149663	20.665
	rs12341505	A	G	0.0814503	0.0179338	4.54e-06	14250	exposure	TRUE	reported	k0FdpT	NA	textfile	0.00144543	20.6243
	rs4723021	C	T	-0.106376	0.0241944	7.42e-06	13682	exposure	TRUE	reported	k0FdpT	NA	textfile	0.0014109	19.3284
	rs881532	G	A	-0.0533035	0.0119011	7.9e-06	14250	exposure	TRUE	reported	k0FdpT	NA	textfile	0.00140577	20.0576
	rs10875374	T	C	-0.0536759	0.0119436	8.1e-06	14253	exposure	TRUE	reported	k0FdpT	NA	textfile	0.00141504	20.1943
	rs62397761	G	A	0.0615805	0.0136198	9.08e-06	14248	exposure	TRUE	reported	k0FdpT	NA	textfile	0.00143274	20.4402
	rs12490337	G	C	-0.0616944	0.013693	6.91e-06	14253	exposure	TRUE	reported	k0FdpT	NA	textfile	0.00142223	20.297
	rs56188186	G	A	0.0967774	0.0217471	8.24e-06	13218	exposure	TRUE	reported	k0FdpT	NA	textfile	0.00149598	19.8006
	SNP	other_allele.exposure	effect_allele.exposure	beta.exposure	se.exposure	pval.exposure	samplesize.exposure	exposure	mr_keep.exposure	pval_origin.exposure	id.exposure	eaf.exposure	data_source.exposure	#VALUE!	#VALUE!
family.ClostridialesvadinBB60group	rs34088226	G	A	-0.117807	0.026924	7.66e-06	9716	exposure	TRUE	reported	MTrAvz	NA	textfile	0.00196662	19.1414
	rs13409132	G	A	-0.165419	0.0352154	4.37e-06	5913	exposure	TRUE	reported	MTrAvz	NA	textfile	0.00371773	22.0575
	rs989682	G	A	0.070194	0.0155364	6.85e-06	10129	exposure	TRUE	reported	MTrAvz	NA	textfile	0.00201121	20.4086
	rs6588624	A	G	-0.0662317	0.0138147	1.79e-06	10512	exposure	TRUE	reported	MTrAvz	NA	textfile	0.00218181	22.981
	rs55682560	T	C	-0.131519	0.0261319	4.97e-07	9183	exposure	TRUE	reported	MTrAvz	NA	textfile	0.00275079	25.3247
	rs9979874	C	G	-0.0738925	0.0150911	1.05e-06	10506	exposure	TRUE	reported	MTrAvz	NA	textfile	0.00227682	23.9703
	rs28691777	T	C	0.137134	0.0266996	6.96e-07	10199	exposure	TRUE	reported	MTrAvz	NA	textfile	0.00257988	26.375
	rs7538034	G	T	-0.078598	0.0165982	2.37e-06	10420	exposure	TRUE	reported	MTrAvz	NA	textfile	0.00214733	22.419
	rs66714985	C	A	0.116908	0.0252447	4.85e-06	10512	exposure	TRUE	reported	MTrAvz	NA	textfile	0.00203599	21.442
	rs118104867	T	C	0.214464	0.0455098	3.44e-06	4095	exposure	TRUE	reported	MTrAvz	NA	textfile	0.00539382	22.1966
	rs2191834	T	G	0.0746375	0.0159136	2.5e-06	10511	exposure	TRUE	reported	MTrAvz	NA	textfile	0.00208845	21.9935
	rs7725895	G	A	-0.116224	0.0240367	3.94e-06	10512	exposure	TRUE	reported	MTrAvz	NA	textfile	0.00221916	23.3753
	rs7226487	G	A	-0.0643682	0.0138701	3.58e-06	10505	exposure	TRUE	reported	MTrAvz	NA	textfile	0.00204595	21.5327
	rs10517600	G	T	0.0626993	0.0139364	6.83e-06	10512	exposure	TRUE	reported	MTrAvz	NA	textfile	0.00192177	20.2367
	rs17121075	A	G	0.0769254	0.0172234	7.91e-06	10512	exposure	TRUE	reported	MTrAvz	NA	textfile	0.00189407	19.9444
	rs10904722	T	C	-0.0672314	0.0147123	5.05e-06	10512	exposure	TRUE	reported	MTrAvz	NA	textfile	0.0019826	20.8785
	rs6755871	G	C	-0.0613825	0.0138976	9.33e-06	10500	exposure	TRUE	reported	MTrAvz	NA	textfile	0.00185445	19.5042
	SNP	other_allele.exposure	effect_allele.exposure	beta.exposure	se.exposure	pval.exposure	samplesize.exposure	exposure	mr_keep.exposure	pval_origin.exposure	id.exposure	eaf.exposure	data_source.exposure	#VALUE!	#VALUE!
family.Coriobacteriaceae	rs719099	G	A	0.0778402	0.0155815	5.43e-07	17687	exposure	TRUE	reported	Zq5Gon	NA	textfile	0.00140904	24.954
	rs34739816	T	G	0.0965017	0.0207666	3.88e-06	16593	exposure	TRUE	reported	Zq5Gon	NA	textfile	0.00129972	21.5917
	rs240104	C	T	-0.0603429	0.0126849	1.52e-06	17577	exposure	TRUE	reported	Zq5Gon	NA	textfile	0.0012858	22.6271
	rs11250875	C	T	0.06075	0.0130939	4.83e-06	17690	exposure	TRUE	reported	Zq5Gon	NA	textfile	0.00121534	21.5232
	rs76779974	G	C	0.0774888	0.0171877	5.63e-06	16419	exposure	TRUE	reported	Zq5Gon	NA	textfile	0.0012364	20.3231
	rs80046645	G	C	0.25584	0.0561995	4.66e-06	3204	exposure	TRUE	reported	Zq5Gon	NA	textfile	0.00642656	20.7109
	rs1816223	G	A	-0.0586265	0.0129006	4.84e-06	17688	exposure	TRUE	reported	Zq5Gon	NA	textfile	0.00116623	20.65
	rs67561917	G	A	-0.0714367	0.0154113	5.39e-06	17333	exposure	TRUE	reported	Zq5Gon	NA	textfile	0.00123808	21.4838
	rs3025411	G	A	0.0926543	0.0209468	8.27e-06	15671	exposure	TRUE	reported	Zq5Gon	NA	textfile	0.00124698	19.5632
	rs11656361	C	A	0.0773006	0.017553	8.02e-06	16665	exposure	TRUE	reported	Zq5Gon	NA	textfile	0.0011624	19.3915
	rs1397793	A	G	-0.0498855	0.0112446	9.77e-06	17527	exposure	TRUE	reported	Zq5Gon	NA	textfile	0.00112166	19.6792
	rs13307134	T	C	0.0565686	0.0126265	7.8e-06	17527	exposure	TRUE	reported	Zq5Gon	NA	textfile	0.00114388	20.0695
	rs11073596	G	T	0.0510212	0.0114339	8.14e-06	17527	exposure	TRUE	reported	Zq5Gon	NA	textfile	0.00113478	19.9096
	rs2442778	A	G	-0.116408	0.0258545	9.03e-06	13472	exposure	TRUE	reported	Zq5Gon	NA	textfile	0.00150249	20.2689
	rs62448869	A	T	-0.0486059	0.0108982	7.87e-06	17527	exposure	TRUE	reported	Zq5Gon	NA	textfile	0.00113362	19.8892
	rs12974142	A	G	0.0789796	0.0177205	8.51e-06	17413	exposure	TRUE	reported	Zq5Gon	NA	textfile	0.00113949	19.8623
	rs8010111	A	G	-0.103377	0.0229286	6.9e-06	15996	exposure	TRUE	reported	Zq5Gon	NA	textfile	0.00126919	20.3253
	SNP	other_allele.exposure	effect_allele.exposure	beta.exposure	se.exposure	pval.exposure	samplesize.exposure	exposure	mr_keep.exposure	pval_origin.exposure	id.exposure	eaf.exposure	data_source.exposure	#VALUE!	#VALUE!
family.Defluviitaleaceae	rs72731813	T	C	-0.149751	0.0293415	2.76e-07	7786	exposure	TRUE	reported	fxeVM8	NA	textfile	0.00333434	26.0414
	rs4677103	G	A	0.0977203	0.0197033	9.42e-07	8002	exposure	TRUE	reported	fxeVM8	NA	textfile	0.00306452	24.5915
	rs28696126	T	A	-0.107106	0.0238173	5.56e-06	7830	exposure	TRUE	reported	fxeVM8	NA	textfile	0.00257611	20.2179
	rs55658617	C	T	0.177314	0.0361844	1.41e-06	6676	exposure	TRUE	reported	fxeVM8	NA	textfile	0.003584	24.0056
	rs9725395	G	A	-0.138357	0.0295185	3.41e-06	8031	exposure	TRUE	reported	fxeVM8	NA	textfile	0.00272807	21.9636
	rs17051335	T	C	-0.134314	0.0292201	4.58e-06	8031	exposure	TRUE	reported	fxeVM8	NA	textfile	0.002624	21.1235
	rs112893842	C	T	0.110761	0.0232545	2.75e-06	8203	exposure	TRUE	reported	fxeVM8	NA	textfile	0.00275798	22.6807
	rs1582238	C	T	0.0801923	0.0167061	1.69e-06	8002	exposure	TRUE	reported	fxeVM8	NA	textfile	0.00287123	23.036
	rs1908593	C	T	0.070223	0.0156601	7.86e-06	8203	exposure	TRUE	reported	fxeVM8	NA	textfile	0.00244532	20.1032
	rs9608282	G	T	0.139014	0.0299429	4.61e-06	7736	exposure	TRUE	reported	fxeVM8	NA	textfile	0.00277846	21.5484
	rs4344384	T	G	0.0708803	0.0156121	5.86e-06	8200	exposure	TRUE	reported	fxeVM8	NA	textfile	0.00250741	20.6074
	rs540220	C	T	-0.123954	0.0289814	9.48e-06	7887	exposure	TRUE	reported	fxeVM8	NA	textfile	0.00231399	18.2881
	SNP	other_allele.exposure	effect_allele.exposure	beta.exposure	se.exposure	pval.exposure	samplesize.exposure	exposure	mr_keep.exposure	pval_origin.exposure	id.exposure	eaf.exposure	data_source.exposure	#VALUE!	#VALUE!
family.Desulfovibrionaceae	rs6058181	T	C	0.0834742	0.0166111	2.7e-07	15074	exposure	TRUE	reported	lUXGyT	NA	textfile	0.00167245	25.2494
	rs4506934	T	C	-0.0943381	0.020138	3.16e-06	15035	exposure	TRUE	reported	lUXGyT	NA	textfile	0.00145749	21.9424
	rs2692012	G	A	0.114231	0.0253568	1.56e-06	13080	exposure	TRUE	reported	lUXGyT	NA	textfile	0.00154915	20.2913
	rs11599763	C	T	-0.0555931	0.0117493	2.5e-06	15142	exposure	TRUE	reported	lUXGyT	NA	textfile	0.00147635	22.385
	rs2838334	A	G	0.0571419	0.012423	3.82e-06	15142	exposure	TRUE	reported	lUXGyT	NA	textfile	0.0013953	21.1544
	rs112381107	T	C	0.211435	0.0456962	2.82e-06	4455	exposure	TRUE	reported	lUXGyT	NA	textfile	0.00478262	21.3994
	rs16851319	C	G	-0.0732697	0.0150964	2.4e-06	15128	exposure	TRUE	reported	lUXGyT	NA	textfile	0.0015547	23.553
	rs17791387	G	A	-0.0729251	0.0154381	2.1e-06	15045	exposure	TRUE	reported	lUXGyT	NA	textfile	0.00148092	22.3106
	rs9928243	A	C	-0.0541732	0.0117819	4.48e-06	15141	exposure	TRUE	reported	lUXGyT	NA	textfile	0.00139437	21.1389
	rs7164160	T	A	-0.0574455	0.0129468	7.34e-06	15142	exposure	TRUE	reported	lUXGyT	NA	textfile	0.00129848	19.6846
	rs3935584	T	C	-0.0525838	0.0115757	6.78e-06	15140	exposure	TRUE	reported	lUXGyT	NA	textfile	0.0013611	20.6324
	rs72647048	C	T	-0.0770089	0.017089	9.61e-06	15142	exposure	TRUE	reported	lUXGyT	NA	textfile	0.00133931	20.3043
	SNP	other_allele.exposure	effect_allele.exposure	beta.exposure	se.exposure	pval.exposure	samplesize.exposure	exposure	mr_keep.exposure	pval_origin.exposure	id.exposure	eaf.exposure	data_source.exposure	#VALUE!	#VALUE!
family.Enterobacteriaceae	rs78143293	G	A	-0.0848521	0.0170415	1.2e-06	13572	exposure	TRUE	reported	DbqoDH	NA	textfile	0.00182336	24.7882
	rs111229068	T	A	0.110561	0.0241719	3.65e-06	12350	exposure	TRUE	reported	DbqoDH	NA	textfile	0.00169114	20.9176
	rs62210023	G	A	0.0606754	0.0130125	3.13e-06	13515	exposure	TRUE	reported	DbqoDH	NA	textfile	0.00160616	21.739
	rs504442	G	T	0.084159	0.0189479	5.17e-06	13578	exposure	TRUE	reported	DbqoDH	NA	textfile	0.00145082	19.7249
	rs80319214	G	C	0.0990404	0.0215877	6.95e-06	12641	exposure	TRUE	reported	DbqoDH	NA	textfile	0.00166229	21.0446
	rs11026530	C	T	0.0822408	0.0186379	9.43e-06	13485	exposure	TRUE	reported	DbqoDH	NA	textfile	0.00144179	19.4678
	rs2374342	A	C	0.0582927	0.0126195	4.52e-06	13577	exposure	TRUE	reported	DbqoDH	NA	textfile	0.00156913	21.3345
	rs79757635	A	C	0.0758597	0.0171286	9.32e-06	13419	exposure	TRUE	reported	DbqoDH	NA	textfile	0.00145957	19.6117
	rs35673018	A	G	0.0899642	0.0202934	7.63e-06	13326	exposure	TRUE	reported	DbqoDH	NA	textfile	0.00147261	19.65
	rs61973590	G	C	-0.0605392	0.0133696	8.54e-06	13570	exposure	TRUE	reported	DbqoDH	NA	textfile	0.00150869	20.5008
	rs4792380	T	A	0.115598	0.0257683	9.49e-06	12763	exposure	TRUE	reported	DbqoDH	NA	textfile	0.00157431	20.1215
	SNP	other_allele.exposure	effect_allele.exposure	beta.exposure	se.exposure	pval.exposure	samplesize.exposure	exposure	mr_keep.exposure	pval_origin.exposure	id.exposure	eaf.exposure	data_source.exposure	#VALUE!	#VALUE!
family.Erysipelotrichaceae	rs7234058	C	T	-0.0945759	0.0194091	9.12e-07	16874	exposure	TRUE	reported	sALnpP	NA	textfile	0.00140515	23.741
	rs62504403	T	C	0.0681159	0.0127883	1.12e-07	16981	exposure	TRUE	reported	sALnpP	NA	textfile	0.00166794	28.3673
	rs17530232	G	A	0.10305	0.0224648	2.79e-06	16622	exposure	TRUE	reported	sALnpP	NA	textfile	0.00126433	21.0397
	rs2300774	A	G	0.0524152	0.0106784	8.95e-07	18216	exposure	TRUE	reported	sALnpP	NA	textfile	0.00132092	24.0911
	rs35161940	C	T	-0.0806041	0.0167641	1.85e-06	18213	exposure	TRUE	reported	sALnpP	NA	textfile	0.00126771	23.1157
	rs10781552	T	C	-0.0552212	0.0116074	2.33e-06	17789	exposure	TRUE	reported	sALnpP	NA	textfile	0.00127068	22.6304
	rs8003149	T	C	0.0538798	0.0116888	4.08e-06	18213	exposure	TRUE	reported	sALnpP	NA	textfile	0.00116526	21.2454
	rs4078432	T	C	-0.0608929	0.0133764	4.23e-06	17789	exposure	TRUE	reported	sALnpP	NA	textfile	0.00116359	20.7209
	rs1074800	G	A	0.0492438	0.010887	6.15e-06	17789	exposure	TRUE	reported	sALnpP	NA	textfile	0.00114877	20.4567
	rs56970041	G	T	0.0724144	0.0164471	5.4e-06	18217	exposure	TRUE	reported	sALnpP	NA	textfile	0.001063	19.3832
	rs7826267	G	T	-0.0839071	0.0199131	9.28e-06	17586	exposure	TRUE	reported	sALnpP	NA	textfile	0.00100859	17.753
	rs1884466	T	C	-0.0475363	0.0106939	9.53e-06	18205	exposure	TRUE	reported	sALnpP	NA	textfile	0.00108423	19.7576
	rs290833	G	T	-0.0497374	0.0111376	8.03e-06	17789	exposure	TRUE	reported	sALnpP	NA	textfile	0.0011198	19.9402
	SNP	other_allele.exposure	effect_allele.exposure	beta.exposure	se.exposure	pval.exposure	samplesize.exposure	exposure	mr_keep.exposure	pval_origin.exposure	id.exposure	eaf.exposure	data_source.exposure	#VALUE!	#VALUE!
family.FamilyXI	rs697771	G	A	-0.117677	0.0251491	3.19e-06	3152	exposure	TRUE	reported	gL6ySs	NA	textfile	0.00689836	21.8808
	rs2155352	G	A	-0.150538	0.0302319	6.63e-07	3150	exposure	TRUE	reported	gL6ySs	NA	textfile	0.00780986	24.7789
	rs10759623	T	C	-0.162115	0.032151	5.78e-07	3156	exposure	TRUE	reported	gL6ySs	NA	textfile	0.00799161	25.4086
	rs11547158	G	A	-0.177599	0.0372795	2.7e-06	3133	exposure	TRUE	reported	gL6ySs	NA	textfile	0.00719197	22.6812
	rs488164	G	T	0.117998	0.025516	4.8e-06	3149	exposure	TRUE	reported	gL6ySs	NA	textfile	0.00674544	21.3721
	rs3733511	G	A	0.128253	0.0274718	3.39e-06	3156	exposure	TRUE	reported	gL6ySs	NA	textfile	0.00685865	21.7816
	rs17379710	C	T	-0.116383	0.0252125	3.97e-06	3156	exposure	TRUE	reported	gL6ySs	NA	textfile	0.00670644	21.2949
	rs6025153	C	G	0.118619	0.0261969	7.07e-06	3130	exposure	TRUE	reported	gL6ySs	NA	textfile	0.00650767	20.4893
	rs78222136	C	G	0.224835	0.0511672	8.41e-06	3136	exposure	TRUE	reported	gL6ySs	NA	textfile	0.00611929	19.2959
	rs2156611	C	T	-0.112486	0.0251099	9.43e-06	3155	exposure	TRUE	reported	gL6ySs	NA	textfile	0.00632058	20.0555
	SNP	other_allele.exposure	effect_allele.exposure	beta.exposure	se.exposure	pval.exposure	samplesize.exposure	exposure	mr_keep.exposure	pval_origin.exposure	id.exposure	eaf.exposure	data_source.exposure	#VALUE!	#VALUE!
family.FamilyXIII	rs6501525	G	A	0.0561559	0.0115587	1.24e-06	16269	exposure	TRUE	reported	ThhKGq	NA	textfile	0.00144871	23.6003
	rs118170811	G	A	0.151619	0.0317112	1.8e-06	9645	exposure	TRUE	reported	ThhKGq	NA	textfile	0.00236457	22.8556
	rs12643275	T	A	-0.0550907	0.0116474	2.42e-06	16269	exposure	TRUE	reported	ThhKGq	NA	textfile	0.00137322	22.369
	rs1999289	T	A	-0.0637366	0.013927	2.54e-06	16269	exposure	TRUE	reported	ThhKGq	NA	textfile	0.00128572	20.9417
	rs482905	T	G	0.0596528	0.012717	3.72e-06	16737	exposure	TRUE	reported	ThhKGq	NA	textfile	0.00131293	22.0008
	rs3098182	T	G	0.0508511	0.011014	4.04e-06	16731	exposure	TRUE	reported	ThhKGq	NA	textfile	0.00127243	21.3136
	rs6797051	T	C	-0.0805984	0.0171364	4.89e-06	16737	exposure	TRUE	reported	ThhKGq	NA	textfile	0.00131996	22.1188
	rs66753613	A	G	0.0651136	0.0144251	8.08e-06	16269	exposure	TRUE	reported	ThhKGq	NA	textfile	0.00125083	20.3728
	rs7514702	C	T	-0.0663236	0.0141626	3.92e-06	16737	exposure	TRUE	reported	ThhKGq	NA	textfile	0.0013086	21.9281
	rs7076829	A	T	-0.0516394	0.0112313	4.76e-06	16269	exposure	TRUE	reported	ThhKGq	NA	textfile	0.00129771	21.1373
	rs10404377	A	C	-0.0503183	0.011165	6.99e-06	16269	exposure	TRUE	reported	ThhKGq	NA	textfile	0.0012469	20.3086
	rs4293737	G	A	-0.112091	0.0271305	8.38e-06	5704	exposure	TRUE	reported	ThhKGq	NA	textfile	0.00298364	17.0636
	rs1887048	A	G	0.0579979	0.0129602	9.65e-06	16717	exposure	TRUE	reported	ThhKGq	NA	textfile	0.00119652	20.0239
	rs12904405	G	A	-0.0851896	0.0192688	7.67e-06	16643	exposure	TRUE	reported	ThhKGq	NA	textfile	0.00117306	19.5438
	SNP	other_allele.exposure	effect_allele.exposure	beta.exposure	se.exposure	pval.exposure	samplesize.exposure	exposure	mr_keep.exposure	pval_origin.exposure	id.exposure	eaf.exposure	data_source.exposure	#VALUE!	#VALUE!
family.Lachnospiraceae	rs12760724	C	A	-0.0484566	0.0107934	7.27e-06	18340	exposure	TRUE	reported	7ieKPu	NA	textfile	0.00109777	20.1531
	rs3127230	T	C	-0.0503537	0.0112201	6.2e-06	18340	exposure	TRUE	reported	7ieKPu	NA	textfile	0.00109697	20.1384
	rs9929145	A	G	-0.125721	0.0245233	2.84e-07	15866	exposure	TRUE	reported	7ieKPu	NA	textfile	0.00165376	26.2786
	rs11755180	G	C	-0.049227	0.0104894	2.69e-06	18333	exposure	TRUE	reported	7ieKPu	NA	textfile	0.00119991	22.0221
	rs35524804	C	T	-0.0607481	0.0125216	2.45e-06	17859	exposure	TRUE	reported	7ieKPu	NA	textfile	0.00131619	23.5342
	rs11979110	C	T	-0.0500924	0.0105069	1.82e-06	18339	exposure	TRUE	reported	7ieKPu	NA	textfile	0.00123789	22.7274
	rs79086868	C	T	0.0776723	0.0164472	3.01e-06	17522	exposure	TRUE	reported	7ieKPu	NA	textfile	0.00127119	22.2996
	rs112040820	G	A	0.0549584	0.0117086	2.42e-06	17512	exposure	TRUE	reported	7ieKPu	NA	textfile	0.00125655	22.0298
	rs2159863	G	A	-0.0585831	0.0128742	3.7e-06	18340	exposure	TRUE	reported	7ieKPu	NA	textfile	0.00112775	20.7041
	rs11139361	C	T	0.0494463	0.0110503	4.26e-06	18333	exposure	TRUE	reported	7ieKPu	NA	textfile	0.00109096	20.0202
	rs7359994	C	T	-0.0503142	0.0112482	5.36e-06	18340	exposure	TRUE	reported	7ieKPu	NA	textfile	0.0010898	20.0065
	rs1205443	G	A	0.0501415	0.0112157	7.29e-06	17779	exposure	TRUE	reported	7ieKPu	NA	textfile	0.00112291	19.9844
	rs959845	T	C	-0.0493666	0.0107801	5.17e-06	17859	exposure	TRUE	reported	7ieKPu	NA	textfile	0.00117287	20.9686
	rs146660815	C	T	-0.215114	0.0476778	6.53e-06	4112	exposure	TRUE	reported	7ieKPu	NA	textfile	0.00492614	20.3467
	rs10402491	T	C	0.0661701	0.014851	7.58e-06	18334	exposure	TRUE	reported	7ieKPu	NA	textfile	0.00108165	19.8503
	rs13005175	G	A	0.0993483	0.0218395	8.37e-06	16893	exposure	TRUE	reported	7ieKPu	NA	textfile	0.00122348	20.6911
	rs2910921	C	T	0.160302	0.035832	8.42e-06	6549	exposure	TRUE	reported	7ieKPu	NA	textfile	0.00304674	20.008
	rs11841382	T	G	-0.0718128	0.017462	9.58e-06	18340	exposure	TRUE	reported	7ieKPu	NA	textfile	0.000921335	16.911
	SNP	other_allele.exposure	effect_allele.exposure	beta.exposure	se.exposure	pval.exposure	samplesize.exposure	exposure	mr_keep.exposure	pval_origin.exposure	id.exposure	eaf.exposure	data_source.exposure	#VALUE!	#VALUE!
family.Lactobacillaceae	rs16861661	A	G	-0.193287	0.0379293	2.7e-07	5385	exposure	TRUE	reported	P6c7dm	NA	textfile	0.00479934	25.9595
	rs921925	C	A	0.0999419	0.0201687	5.77e-07	7053	exposure	TRUE	reported	P6c7dm	NA	textfile	0.00346941	24.5479
	rs768253	G	T	-0.0792344	0.0170604	3.61e-06	7059	exposure	TRUE	reported	P6c7dm	NA	textfile	0.00304635	21.5638
	rs6092149	T	A	-0.0825646	0.0170282	1.38e-06	7006	exposure	TRUE	reported	P6c7dm	NA	textfile	0.00334444	23.5031
	rs328312	A	T	0.082529	0.0168225	8.69e-07	7051	exposure	TRUE	reported	P6c7dm	NA	textfile	0.00340175	24.0608
	rs11674854	T	C	-0.0830224	0.0175267	2.6e-06	6750	exposure	TRUE	reported	P6c7dm	NA	textfile	0.00331316	22.4315
	rs77478751	G	A	-0.219178	0.0473566	5.96e-06	3704	exposure	TRUE	reported	P6c7dm	NA	textfile	0.00574984	21.409
	rs74599091	G	A	0.191613	0.0425039	7.7e-06	4951	exposure	TRUE	reported	P6c7dm	NA	textfile	0.00408808	20.315
	rs9345899	G	A	-0.124042	0.0278946	9.45e-06	6602	exposure	TRUE	reported	P6c7dm	NA	textfile	0.00298621	19.768
	rs1590596	G	C	-0.10381	0.0220135	3.9e-06	6750	exposure	TRUE	reported	P6c7dm	NA	textfile	0.00328374	22.2317
	rs1530559	A	G	0.0772453	0.0176921	9.65e-06	6750	exposure	TRUE	reported	P6c7dm	NA	textfile	0.00281615	19.057
	rs62314653	A	C	0.177082	0.0392269	6.59e-06	6016	exposure	TRUE	reported	P6c7dm	NA	textfile	0.00337601	20.3721
	SNP	other_allele.exposure	effect_allele.exposure	beta.exposure	se.exposure	pval.exposure	samplesize.exposure	exposure	mr_keep.exposure	pval_origin.exposure	id.exposure	eaf.exposure	data_source.exposure	#VALUE!	#VALUE!
family.Methanobacteriaceae	rs12825290	G	C	-0.216781	0.0493496	6.08e-06	3144	exposure	TRUE	reported	sTYyiX	NA	textfile	0.00610007	19.2841
	rs56131665	A	G	0.178661	0.039298	6.18e-06	3572	exposure	TRUE	reported	sTYyiX	NA	textfile	0.00575311	20.6574
	rs11018665	T	A	0.111465	0.0250516	6.52e-06	3698	exposure	TRUE	reported	sTYyiX	NA	textfile	0.00532506	19.7868
	rs4257531	A	G	0.164498	0.0364959	7.44e-06	3162	exposure	TRUE	reported	sTYyiX	NA	textfile	0.00638397	20.303
	rs10424197	A	G	-0.111274	0.0247517	9.28e-06	3698	exposure	TRUE	reported	sTYyiX	NA	textfile	0.00543557	20.1997
	rs6508769	C	T	0.153519	0.0344519	8.23e-06	3319	exposure	TRUE	reported	sTYyiX	NA	textfile	0.00594705	19.8444
	rs73068003	T	G	-0.15814	0.0351803	8.45e-06	3692	exposure	TRUE	reported	sTYyiX	NA	textfile	0.0054432	20.1953
	rs10202904	G	T	-0.121754	0.0235357	3.01e-07	3695	exposure	TRUE	reported	sTYyiX	NA	textfile	0.00719054	26.747
	rs73457410	G	A	0.21534	0.0436695	1.41e-06	3498	exposure	TRUE	reported	sTYyiX	NA	textfile	0.0069034	24.3021
	rs62241835	T	G	-0.203385	0.0417931	1.63e-06	3383	exposure	TRUE	reported	sTYyiX	NA	textfile	0.00695183	23.6687
	rs894996	A	C	0.216999	0.0449076	1.88e-06	3582	exposure	TRUE	reported	sTYyiX	NA	textfile	0.00647634	23.3364
	rs75208022	T	C	-0.227245	0.048763	5.92e-06	3203	exposure	TRUE	reported	sTYyiX	NA	textfile	0.00673465	21.7038
	SNP	other_allele.exposure	effect_allele.exposure	beta.exposure	se.exposure	pval.exposure	samplesize.exposure	exposure	mr_keep.exposure	pval_origin.exposure	id.exposure	eaf.exposure	data_source.exposure	#VALUE!	#VALUE!
family.Oxalobacteraceae	rs80330081	C	A	-0.18756	0.0423688	6.64e-06	4672	exposure	TRUE	reported	jervG6	NA	textfile	0.00417702	19.5885
	rs4428215	A	G	0.12561	0.0230053	4.88e-08	5167	exposure	TRUE	reported	jervG6	NA	textfile	0.0057366	29.8005
	rs1569853	C	T	-0.140043	0.0281704	7.45e-07	4997	exposure	TRUE	reported	jervG6	NA	textfile	0.00492134	24.7037
	rs736744	T	C	0.105642	0.0200648	1.49e-07	5167	exposure	TRUE	reported	jervG6	NA	textfile	0.00533632	27.7099
	rs6000536	T	C	-0.118383	0.0241355	7.39e-07	5166	exposure	TRUE	reported	jervG6	NA	textfile	0.00463546	24.049
	rs36057338	T	G	0.181604	0.0398742	6.26e-06	4738	exposure	TRUE	reported	jervG6	NA	textfile	0.00435887	20.734
	rs7993559	A	C	0.0921059	0.0201114	5.04e-06	4989	exposure	TRUE	reported	jervG6	NA	textfile	0.00418655	20.9661
	rs12002250	C	A	0.196145	0.044523	5.53e-06	4726	exposure	TRUE	reported	jervG6	NA	textfile	0.0040899	19.4
	rs111966731	C	T	0.204031	0.0445746	4.56e-06	4387	exposure	TRUE	reported	jervG6	NA	textfile	0.00475314	20.9421
	rs17138946	T	G	-0.189444	0.0430248	8.09e-06	4776	exposure	TRUE	reported	jervG6	NA	textfile	0.00404296	19.3794
	rs11246212	C	T	0.13607	0.0291797	4.51e-06	5130	exposure	TRUE	reported	jervG6	NA	textfile	0.00422097	21.7369
	rs934049	A	G	0.109751	0.0238636	4.21e-06	4951	exposure	TRUE	reported	jervG6	NA	textfile	0.00425406	21.1433
	rs12509763	G	C	-0.16332	0.0360823	8.05e-06	5129	exposure	TRUE	reported	jervG6	NA	textfile	0.00397855	20.4795
	rs561239	G	A	0.105525	0.0236769	7.19e-06	4989	exposure	TRUE	reported	jervG6	NA	textfile	0.00396573	19.8558
	rs62435498	A	C	0.181521	0.0400608	7.46e-06	4780	exposure	TRUE	reported	jervG6	NA	textfile	0.00427687	20.5227
	SNP	other_allele.exposure	effect_allele.exposure	beta.exposure	se.exposure	pval.exposure	samplesize.exposure	exposure	mr_keep.exposure	pval_origin.exposure	id.exposure	eaf.exposure	data_source.exposure	#VALUE!	#VALUE!
family.Pasteurellaceae	rs9382510	T	C	-0.0881865	0.0169965	2.48e-07	9410	exposure	TRUE	reported	S3Bjrt	NA	textfile	0.0028527	26.915
	rs12191680	G	C	0.102214	0.0197189	3.05e-07	9408	exposure	TRUE	reported	S3Bjrt	NA	textfile	0.00284783	26.8632
	rs78909003	C	T	-0.241159	0.0498372	2.05e-06	3638	exposure	TRUE	reported	S3Bjrt	NA	textfile	0.00639517	23.4025
	rs10840326	G	C	-0.0717634	0.0149229	1.44e-06	9154	exposure	TRUE	reported	S3Bjrt	NA	textfile	0.00251995	23.1208
	rs76022354	T	C	0.24289	0.0500406	1.83e-06	3692	exposure	TRUE	reported	S3Bjrt	NA	textfile	0.00634087	23.5471
	rs72756943	A	G	0.13988	0.0303029	3.35e-06	8020	exposure	TRUE	reported	S3Bjrt	NA	textfile	0.00264982	21.3027
	rs6092684	T	A	0.0684647	0.014674	3.44e-06	9366	exposure	TRUE	reported	S3Bjrt	NA	textfile	0.00231886	21.7643
	rs4822728	C	T	0.0685479	0.0149032	4.72e-06	9412	exposure	TRUE	reported	S3Bjrt	NA	textfile	0.00224269	21.1512
	rs35510	G	A	0.122729	0.0264958	4.02e-06	8671	exposure	TRUE	reported	S3Bjrt	NA	textfile	0.00246831	21.4507
	rs10965428	A	C	-0.119902	0.0258219	4.29e-06	8873	exposure	TRUE	reported	S3Bjrt	NA	textfile	0.00242411	21.5565
	rs16970009	G	A	0.187381	0.0429572	7.32e-06	4703	exposure	TRUE	reported	S3Bjrt	NA	textfile	0.00402952	19.0194
	rs12050685	G	A	-0.0670948	0.015239	9.19e-06	9411	exposure	TRUE	reported	S3Bjrt	NA	textfile	0.00205559	19.3809
	rs73139353	C	A	-0.222573	0.0484634	8.71e-06	4047	exposure	TRUE	reported	S3Bjrt	NA	textfile	0.00518471	21.0815
	rs6972479	G	A	-0.0781862	0.0175366	7.75e-06	8616	exposure	TRUE	reported	S3Bjrt	NA	textfile	0.00230179	19.8733
	rs9895850	C	T	-0.176406	0.041017	9.08e-06	4737	exposure	TRUE	reported	S3Bjrt	NA	textfile	0.00388961	18.4892
	rs111582866	A	G	-0.113957	0.0256403	7.07e-06	8616	exposure	TRUE	reported	S3Bjrt	NA	textfile	0.00228738	19.7486
	rs62568866	A	T	-0.118018	0.0259206	7.23e-06	8020	exposure	TRUE	reported	S3Bjrt	NA	textfile	0.00257817	20.7252
	rs731534	G	C	-0.0986502	0.0216316	9.46e-06	9115	exposure	TRUE	reported	S3Bjrt	NA	textfile	0.00227652	20.7932
	rs9938097	C	T	-0.0710386	0.0158024	8.23e-06	9402	exposure	TRUE	reported	S3Bjrt	NA	textfile	0.00214481	20.2045
	SNP	other_allele.exposure	effect_allele.exposure	beta.exposure	se.exposure	pval.exposure	samplesize.exposure	exposure	mr_keep.exposure	pval_origin.exposure	id.exposure	eaf.exposure	data_source.exposure	#VALUE!	#VALUE!
family.Peptococcaceae	rs35703006	T	G	0.0812655	0.0164355	4.95e-07	10715	exposure	TRUE	reported	lHUMxl	NA	textfile	0.00227647	24.4435
	rs4990837	G	A	0.0910387	0.0185869	1.74e-06	10718	exposure	TRUE	reported	lHUMxl	NA	textfile	0.00223332	23.9858
	rs150600492	C	A	0.135774	0.0289757	2.31e-06	9761	exposure	TRUE	reported	lHUMxl	NA	textfile	0.00224438	21.9521
	rs75898026	G	A	-0.0821779	0.0173541	2.02e-06	10444	exposure	TRUE	reported	lHUMxl	NA	textfile	0.00214242	22.4192
	rs12634826	G	T	-0.0739885	0.0150931	1.01e-06	10381	exposure	TRUE	reported	lHUMxl	NA	textfile	0.00230955	24.0263
	rs12992764	G	T	0.0684213	0.0141137	1.46e-06	10444	exposure	TRUE	reported	lHUMxl	NA	textfile	0.00224521	23.4973
	rs117452796	G	A	-0.257982	0.0549569	3.15e-06	3161	exposure	TRUE	reported	lHUMxl	NA	textfile	0.00692299	22.0222
	rs75430375	T	C	-0.147941	0.0317498	3.41e-06	8375	exposure	TRUE	reported	lHUMxl	NA	textfile	0.00258574	21.7065
	rs12144792	T	C	0.064399	0.0141246	5.82e-06	10718	exposure	TRUE	reported	lHUMxl	NA	textfile	0.00193577	20.7839
	SNP	other_allele.exposure	effect_allele.exposure	beta.exposure	se.exposure	pval.exposure	samplesize.exposure	exposure	mr_keep.exposure	pval_origin.exposure	id.exposure	eaf.exposure	data_source.exposure	#VALUE!	#VALUE!
family.Peptostreptococcaceae	rs61841503	A	G	0.0919658	0.0161331	9.8e-09	15333	exposure	TRUE	reported	gH15CN	NA	textfile	0.00211481	32.4908
	rs4692811	T	C	0.0642075	0.0126913	4.21e-07	16061	exposure	TRUE	reported	gH15CN	NA	textfile	0.0015911	25.5922
	rs12377846	A	C	-0.252	0.0511627	7.26e-07	3736	exposure	TRUE	reported	gH15CN	NA	textfile	0.00645175	24.2473
	rs2644627	G	C	-0.0558506	0.011224	6.33e-07	16059	exposure	TRUE	reported	gH15CN	NA	textfile	0.00153947	24.7574
	rs9573937	G	A	-0.0693637	0.0142907	1.71e-06	16061	exposure	TRUE	reported	gH15CN	NA	textfile	0.00146469	23.556
	rs59987323	T	C	-0.0537078	0.011443	2.7e-06	15584	exposure	TRUE	reported	gH15CN	NA	textfile	0.00141157	22.0262
	rs75819860	A	T	0.126264	0.0268383	2.49e-06	11697	exposure	TRUE	reported	gH15CN	NA	textfile	0.00188866	22.1296
	rs117020988	T	C	0.182411	0.0372126	1.03e-06	6831	exposure	TRUE	reported	gH15CN	NA	textfile	0.0035052	24.0212
	rs1520207	T	C	0.0525658	0.0112476	3.17e-06	16057	exposure	TRUE	reported	gH15CN	NA	textfile	0.00135841	21.839
	rs76982728	C	T	0.124203	0.0266923	3.24e-06	11185	exposure	TRUE	reported	gH15CN	NA	textfile	0.00193203	21.6477
	rs12986312	G	T	0.0571818	0.0125947	5.77e-06	15970	exposure	TRUE	reported	gH15CN	NA	textfile	0.00128906	20.6103
	rs10805326	A	G	0.0566637	0.012276	4.03e-06	16061	exposure	TRUE	reported	gH15CN	NA	textfile	0.0013248	21.3031
	rs59865771	T	C	-0.0573764	0.0127192	7.69e-06	16040	exposure	TRUE	reported	gH15CN	NA	textfile	0.00126704	20.3466
	rs1467258	A	G	0.072584	0.0162321	7.9e-06	15584	exposure	TRUE	reported	gH15CN	NA	textfile	0.00128143	19.9929
	rs77540684	G	T	0.106725	0.0245638	8.14e-06	13495	exposure	TRUE	reported	gH15CN	NA	textfile	0.00139689	18.8747
	rs6721459	G	A	0.0509823	0.0111975	5.08e-06	16061	exposure	TRUE	reported	gH15CN	NA	textfile	0.00128903	20.7273
	SNP	other_allele.exposure	effect_allele.exposure	beta.exposure	se.exposure	pval.exposure	samplesize.exposure	exposure	mr_keep.exposure	pval_origin.exposure	id.exposure	eaf.exposure	data_source.exposure	#VALUE!	#VALUE!
family.Porphyromonadaceae	rs10119172	G	C	-0.0737324	0.014259	1.32e-07	18022	exposure	TRUE	reported	5S0Ve6	NA	textfile	0.00148147	26.7357
	rs10858364	T	G	0.055316	0.012085	4.31e-06	18028	exposure	TRUE	reported	5S0Ve6	NA	textfile	0.0011608	20.9489
	rs17065783	G	A	-0.059133	0.0122235	1.79e-06	18028	exposure	TRUE	reported	5S0Ve6	NA	textfile	0.00129645	23.4002
	rs6953849	G	A	0.0718149	0.0150724	2.44e-06	18028	exposure	TRUE	reported	5S0Ve6	NA	textfile	0.00125768	22.6994
	rs3111851	G	C	0.0581896	0.0121147	2.19e-06	18024	exposure	TRUE	reported	5S0Ve6	NA	textfile	0.00127837	23.0683
	rs7330827	C	T	-0.103842	0.0237355	8.05e-06	13754	exposure	TRUE	reported	5S0Ve6	NA	textfile	0.00138968	19.1375
	rs35961441	C	A	0.0915257	0.0207306	8.37e-06	16374	exposure	TRUE	reported	5S0Ve6	NA	textfile	0.00118903	19.4899
	rs10762312	A	G	-0.052368	0.0118814	8.7e-06	18028	exposure	TRUE	reported	5S0Ve6	NA	textfile	0.00107641	19.4243
	rs35233670	C	T	-0.0473576	0.010602	7.91e-06	18024	exposure	TRUE	reported	5S0Ve6	NA	textfile	0.0011058	19.9507
	rs864093	C	A	-0.0527939	0.0117499	9.6e-06	18027	exposure	TRUE	reported	5S0Ve6	NA	textfile	0.00111863	20.1859
	rs1980561	G	A	-0.0485289	0.0109284	8.95e-06	18028	exposure	TRUE	reported	5S0Ve6	NA	textfile	0.00109262	19.717
	SNP	other_allele.exposure	effect_allele.exposure	beta.exposure	se.exposure	pval.exposure	samplesize.exposure	exposure	mr_keep.exposure	pval_origin.exposure	id.exposure	eaf.exposure	data_source.exposure	#VALUE!	#VALUE!
family.Prevotellaceae	rs9958960	A	G	-0.0914807	0.0173611	1.06e-07	14061	exposure	TRUE	reported	oHc6z1	NA	textfile	0.00197074	27.7614
	rs4493272	C	T	-0.0604992	0.0118027	3.02e-07	14867	exposure	TRUE	reported	oHc6z1	NA	textfile	0.00176419	26.271
	rs3860225	G	A	0.083936	0.0167936	5.5e-07	14871	exposure	TRUE	reported	oHc6z1	NA	textfile	0.00167703	24.9776
	rs912860	A	G	-0.229046	0.0483124	9.3e-07	3479	exposure	TRUE	reported	oHc6z1	NA	textfile	0.00641915	22.4636
	rs12118202	C	T	-0.0751986	0.0147265	5.54e-07	14869	exposure	TRUE	reported	oHc6z1	NA	textfile	0.00175056	26.0712
	rs2206482	G	T	-0.0569105	0.0117486	1.3e-06	14808	exposure	TRUE	reported	oHc6z1	NA	textfile	0.00158207	23.4612
	rs12057990	T	C	0.0589878	0.0132268	8.97e-06	14867	exposure	TRUE	reported	oHc6z1	NA	textfile	0.00133601	19.8863
	rs9586501	A	G	0.0592681	0.0127329	2.59e-06	14868	exposure	TRUE	reported	oHc6z1	NA	textfile	0.00145513	21.6634
	rs7252711	G	A	-0.0740876	0.0161926	5.57e-06	14540	exposure	TRUE	reported	oHc6z1	NA	textfile	0.0014377	20.9314
	rs148376875	G	T	0.084515	0.0179163	2.08e-06	14289	exposure	TRUE	reported	oHc6z1	NA	textfile	0.00155486	22.2489
	rs4685827	C	T	-0.0679529	0.0145407	2.77e-06	14867	exposure	TRUE	reported	oHc6z1	NA	textfile	0.00146684	21.8366
	rs10131942	G	C	0.0701212	0.0158326	8.61e-06	14871	exposure	TRUE	reported	oHc6z1	NA	textfile	0.00131729	19.6126
	rs34660375	G	A	-0.0805894	0.0178291	7.4e-06	14289	exposure	TRUE	reported	oHc6z1	NA	textfile	0.00142782	20.4284
	rs3758087	C	T	0.0564199	0.0124655	8.61e-06	14871	exposure	TRUE	reported	oHc6z1	NA	textfile	0.00137565	20.4827
	rs34071565	A	T	-0.1567	0.0347882	5.6e-06	8136	exposure	TRUE	reported	oHc6z1	NA	textfile	0.0024876	20.2846
	rs13069367	C	A	-0.0539768	0.0119687	7.39e-06	14860	exposure	TRUE	reported	oHc6z1	NA	textfile	0.0013668	20.3357
	rs2278540	A	G	0.0554249	0.0123265	8.44e-06	14847	exposure	TRUE	reported	oHc6z1	NA	textfile	0.00135989	20.215
	rs7975087	A	C	-0.0601448	0.0135454	7.59e-06	14871	exposure	TRUE	reported	oHc6z1	NA	textfile	0.00132403	19.713
	SNP	other_allele.exposure	effect_allele.exposure	beta.exposure	se.exposure	pval.exposure	samplesize.exposure	exposure	mr_keep.exposure	pval_origin.exposure	id.exposure	eaf.exposure	data_source.exposure	#VALUE!	#VALUE!
family.Rhodospirillaceae	rs9813022	G	A	-0.0842444	0.0163583	2.53e-07	8498	exposure	TRUE	reported	aXUV81	NA	textfile	0.00311125	26.5156
	rs3754624	T	C	0.0971389	0.0200064	1.71e-06	8496	exposure	TRUE	reported	aXUV81	NA	textfile	0.00276714	23.5693
	rs55876211	T	C	-0.0911851	0.0196395	2.87e-06	8494	exposure	TRUE	reported	aXUV81	NA	textfile	0.00253147	21.5518
	rs76784716	G	A	0.136049	0.0285767	1.49e-06	8498	exposure	TRUE	reported	aXUV81	NA	textfile	0.00266008	22.6603
	rs4278423	C	T	0.107529	0.0235725	3.12e-06	8501	exposure	TRUE	reported	aXUV81	NA	textfile	0.0024418	20.8037
	rs1549633	C	A	0.0999312	0.0218634	4.7e-06	8010	exposure	TRUE	reported	aXUV81	NA	textfile	0.00260138	20.8862
	rs11591293	T	G	0.0743184	0.0158724	2.67e-06	8500	exposure	TRUE	reported	aXUV81	NA	textfile	0.00257258	21.9182
	rs74354280	T	C	-0.0911896	0.0204907	6.67e-06	8501	exposure	TRUE	reported	aXUV81	NA	textfile	0.00232432	19.8004
	rs61933850	A	G	0.164808	0.0360647	7.23e-06	6830	exposure	TRUE	reported	aXUV81	NA	textfile	0.00304823	20.877
	rs7001029	T	C	0.117366	0.0261324	5.35e-06	8044	exposure	TRUE	reported	aXUV81	NA	textfile	0.00250129	20.1658
	rs1035406	A	G	-0.11354	0.0250863	5.84e-06	8483	exposure	TRUE	reported	aXUV81	NA	textfile	0.00240896	20.4797
	rs72714493	G	A	0.0816858	0.0180791	7.35e-06	8497	exposure	TRUE	reported	aXUV81	NA	textfile	0.00239679	20.4097
	rs12977163	C	G	0.0730951	0.0163491	7.63e-06	8044	exposure	TRUE	reported	aXUV81	NA	textfile	0.0024788	19.984
	rs13336560	T	C	-0.0701719	0.0158061	9.17e-06	8010	exposure	TRUE	reported	aXUV81	NA	textfile	0.00245457	19.7045
	rs4822789	C	G	0.0734321	0.0160521	7.01e-06	8492	exposure	TRUE	reported	aXUV81	NA	textfile	0.00245826	20.9221
	rs6679026	C	T	0.111984	0.0251088	9.95e-06	8497	exposure	TRUE	reported	aXUV81	NA	textfile	0.00233549	19.8864
	rs1923415	G	A	-0.0999238	0.0227326	9.64e-06	8501	exposure	TRUE	reported	aXUV81	NA	textfile	0.00226769	19.3169
	SNP	other_allele.exposure	effect_allele.exposure	beta.exposure	se.exposure	pval.exposure	samplesize.exposure	exposure	mr_keep.exposure	pval_origin.exposure	id.exposure	eaf.exposure	data_source.exposure	#VALUE!	#VALUE!
family.Rikenellaceae	rs4264350	C	T	-0.0526393	0.0108555	1.35e-06	17668	exposure	TRUE	reported	0YDDf8	NA	textfile	0.0013291	23.5111
	rs62532512	A	C	-0.0504257	0.0107399	2.76e-06	17672	exposure	TRUE	reported	0YDDf8	NA	textfile	0.00124587	22.042
	rs67281112	C	G	0.0635814	0.0137451	3.63e-06	17199	exposure	TRUE	reported	0YDDf8	NA	textfile	0.00124256	21.395
	rs6837275	G	A	0.0570355	0.011887	1.45e-06	17199	exposure	TRUE	reported	0YDDf8	NA	textfile	0.00133679	23.0195
	rs9603208	T	G	0.0821173	0.0159596	1.92e-07	17680	exposure	TRUE	reported	0YDDf8	NA	textfile	0.00149519	26.4715
	rs67705352	G	T	-0.0549688	0.0110534	6.58e-07	17676	exposure	TRUE	reported	0YDDf8	NA	textfile	0.00139718	24.7282
	rs1939881	A	G	-0.105589	0.0206213	5.64e-07	17434	exposure	TRUE	reported	0YDDf8	NA	textfile	0.00150162	26.2157
	rs9578457	A	G	-0.141478	0.0315848	3.99e-06	9400	exposure	TRUE	reported	0YDDf8	NA	textfile	0.00212996	20.0601
	rs2833282	A	G	0.0711137	0.0156966	4.31e-06	17680	exposure	TRUE	reported	0YDDf8	NA	textfile	0.0011596	20.5232
	rs77885767	T	C	-0.156209	0.0336482	2.85e-06	8478	exposure	TRUE	reported	0YDDf8	NA	textfile	0.00253568	21.5471
	rs59663348	A	G	0.0570915	0.0125048	6.12e-06	17678	exposure	TRUE	reported	0YDDf8	NA	textfile	0.00117774	20.8422
	rs74474130	G	T	0.137747	0.0295688	3.61e-06	11055	exposure	TRUE	reported	0YDDf8	NA	textfile	0.00195925	21.6981
	rs7242694	T	C	-0.0618674	0.0134882	5.81e-06	17199	exposure	TRUE	reported	0YDDf8	NA	textfile	0.00122174	21.036
	rs36021379	G	A	-0.0656005	0.0144903	7.2e-06	17199	exposure	TRUE	reported	0YDDf8	NA	textfile	0.00119026	20.4932
	rs10217435	T	C	-0.0883756	0.0197506	6.51e-06	17679	exposure	TRUE	reported	0YDDf8	NA	textfile	0.00113124	20.0195
	rs2447496	A	G	-0.0549203	0.0121904	6.09e-06	17199	exposure	TRUE	reported	0YDDf8	NA	textfile	0.00117872	20.2944
	rs35909684	C	A	-0.0850181	0.0191539	7.1e-06	17565	exposure	TRUE	reported	0YDDf8	NA	textfile	0.0011204	19.6997
	rs4783173	G	C	0.0481514	0.0110006	7.06e-06	17086	exposure	TRUE	reported	0YDDf8	NA	textfile	0.00112011	19.1574
	rs10832801	C	A	-0.0534763	0.0122666	7.5e-06	17199	exposure	TRUE	reported	0YDDf8	NA	textfile	0.0011038	19.003
	rs9389714	T	C	-0.0636841	0.0143416	8.79e-06	17680	exposure	TRUE	reported	0YDDf8	NA	textfile	0.00111405	19.7161
	rs6744030	T	C	0.0696747	0.0157103	9.32e-06	17564	exposure	TRUE	reported	0YDDf8	NA	textfile	0.00111859	19.6667
	SNP	other_allele.exposure	effect_allele.exposure	beta.exposure	se.exposure	pval.exposure	samplesize.exposure	exposure	mr_keep.exposure	pval_origin.exposure	id.exposure	eaf.exposure	data_source.exposure	#VALUE!	#VALUE!
family.Ruminococcaceae	rs55793120	C	T	0.13822	0.0266152	1.44e-07	12405	exposure	TRUE	reported	7oVUej	NA	textfile	0.00216942	26.9658
	rs2113833	C	T	0.169146	0.0355009	1.14e-06	4140	exposure	TRUE	reported	7oVUej	NA	textfile	0.00545343	22.69
	rs17376049	C	T	0.0848534	0.0172114	7.3e-07	18333	exposure	TRUE	reported	7oVUej	NA	textfile	0.00132403	24.303
	rs56199908	C	T	-0.199327	0.0410444	1.66e-06	5618	exposure	TRUE	reported	7oVUej	NA	textfile	0.00418044	23.5759
	rs76724913	G	T	0.0901053	0.0203104	9.6e-06	17516	exposure	TRUE	reported	7oVUej	NA	textfile	0.00112238	19.6794
	rs10093275	T	C	0.0534595	0.011677	5.35e-06	18335	exposure	TRUE	reported	7oVUej	NA	textfile	0.00114186	20.9576
	rs1612733	C	T	0.108708	0.0238006	4.22e-06	15016	exposure	TRUE	reported	7oVUej	NA	textfile	0.00138737	20.8589
	rs2426816	A	T	-0.0480152	0.0106011	6.04e-06	17774	exposure	TRUE	reported	7oVUej	NA	textfile	0.00115284	20.5118
	rs3009418	A	C	0.0927607	0.0210123	8.69e-06	16407	exposure	TRUE	reported	7oVUej	NA	textfile	0.00118641	19.4862
	rs10166469	C	T	-0.053336	0.0120209	8.52e-06	18314	exposure	TRUE	reported	7oVUej	NA	textfile	0.00107378	19.6843
	rs1158100	G	A	-0.0490539	0.0109865	8.61e-06	18333	exposure	TRUE	reported	7oVUej	NA	textfile	0.00108624	19.9335
	rs499272	C	G	0.0706431	0.016046	9.29e-06	17854	exposure	TRUE	reported	7oVUej	NA	textfile	0.00108443	19.3802
	SNP	other_allele.exposure	effect_allele.exposure	beta.exposure	se.exposure	pval.exposure	samplesize.exposure	exposure	mr_keep.exposure	pval_origin.exposure	id.exposure	eaf.exposure	data_source.exposure	#VALUE!	#VALUE!
family.Streptococcaceae	rs2952251	G	A	-0.0639298	0.0126525	3.72e-07	16612	exposure	TRUE	reported	CmTDii	NA	textfile	0.0015345	25.5272
	rs4968759	G	A	-0.0544035	0.0111271	8.92e-07	16624	exposure	TRUE	reported	CmTDii	NA	textfile	0.00143591	23.9021
	rs395407	C	G	-0.0826855	0.0172536	1.33e-06	16088	exposure	TRUE	reported	CmTDii	NA	textfile	0.00142553	22.9639
	rs11110281	C	T	-0.130554	0.0225943	1.4e-08	15316	exposure	TRUE	reported	CmTDii	NA	textfile	0.00217516	33.3831
	rs6563952	C	G	0.0801931	0.0178576	8.71e-06	16627	exposure	TRUE	reported	CmTDii	NA	textfile	0.0012114	20.164
	rs35344081	A	G	0.0609349	0.0129703	2.64e-06	16624	exposure	TRUE	reported	CmTDii	NA	textfile	0.00132592	22.0688
	rs2370083	T	G	-0.0842751	0.0184509	4.26e-06	16516	exposure	TRUE	reported	CmTDii	NA	textfile	0.00126156	20.8597
	rs76717940	A	T	0.150606	0.0334079	3.09e-06	7720	exposure	TRUE	reported	CmTDii	NA	textfile	0.00262558	20.3175
	rs10028567	T	C	-0.0934027	0.0190343	3.72e-06	16549	exposure	TRUE	reported	CmTDii	NA	textfile	0.00145291	24.0763
	rs72739637	G	A	0.0927983	0.0192021	1.82e-06	15111	exposure	TRUE	reported	CmTDii	NA	textfile	0.00154319	23.3521
	rs16950051	G	A	0.107008	0.0236973	5.34e-06	14431	exposure	TRUE	reported	CmTDii	NA	textfile	0.00141098	20.3878
	rs77968078	A	G	-0.0993013	0.0224788	7.93e-06	15519	exposure	TRUE	reported	CmTDii	NA	textfile	0.0012559	19.5123
	rs7916711	G	A	0.0959639	0.021545	6.33e-06	15515	exposure	TRUE	reported	CmTDii	NA	textfile	0.00127707	19.8365
	rs957755	G	T	-0.0642449	0.0142702	7.42e-06	16627	exposure	TRUE	reported	CmTDii	NA	textfile	0.00121751	20.2658
	rs6806351	C	T	-0.0619209	0.0135744	6.94e-06	16198	exposure	TRUE	reported	CmTDii	NA	textfile	0.00128297	20.8056
	rs9903102	A	C	-0.0693015	0.0154096	4.92e-06	16623	exposure	TRUE	reported	CmTDii	NA	textfile	0.00121524	20.2232
	rs57646748	A	G	-0.088021	0.019876	7.88e-06	16160	exposure	TRUE	reported	CmTDii	NA	textfile	0.00121213	19.6093
	SNP	other_allele.exposure	effect_allele.exposure	beta.exposure	se.exposure	pval.exposure	samplesize.exposure	exposure	mr_keep.exposure	pval_origin.exposure	id.exposure	eaf.exposure	data_source.exposure	#VALUE!	#VALUE!
family.Veillonellaceae	rs79535861	C	A	0.100666	0.0207016	1.58e-06	15061	exposure	TRUE	reported	FAe9De	NA	textfile	0.00156757	23.643
	rs12741784	T	C	-0.0621452	0.0119266	1.28e-07	15867	exposure	TRUE	reported	FAe9De	NA	textfile	0.00170822	27.1473
	rs12186441	A	G	0.208096	0.0453999	4.53e-06	5236	exposure	TRUE	reported	FAe9De	NA	textfile	0.00399649	21.0015
	rs111810795	T	C	-0.0867108	0.0180573	1.73e-06	15605	exposure	TRUE	reported	FAe9De	NA	textfile	0.00147548	23.056
	rs114889439	G	A	-0.253809	0.0539169	6.19e-06	3268	exposure	TRUE	reported	FAe9De	NA	textfile	0.00673516	22.1462
	rs4797169	C	T	0.0587799	0.0128297	4.49e-06	15974	exposure	TRUE	reported	FAe9De	NA	textfile	0.00131233	20.9881
	rs12668619	G	A	0.055301	0.0117654	2.57e-06	15971	exposure	TRUE	reported	FAe9De	NA	textfile	0.00138141	22.0902
	rs2175069	G	A	-0.0526752	0.0114886	4.64e-06	15976	exposure	TRUE	reported	FAe9De	NA	textfile	0.00131412	21.0194
	rs1442060	A	G	-0.0514024	0.0112125	4.51e-06	15976	exposure	TRUE	reported	FAe9De	NA	textfile	0.00131379	21.0141
	rs1447205	C	G	-0.0520689	0.0115656	7.35e-06	15971	exposure	TRUE	reported	FAe9De	NA	textfile	0.00126748	20.266
	rs4461038	G	A	-0.0554965	0.0119467	3.73e-06	15973	exposure	TRUE	reported	FAe9De	NA	textfile	0.00134915	21.5764
	rs6909981	T	C	-0.0638697	0.0141765	5.48e-06	15976	exposure	TRUE	reported	FAe9De	NA	textfile	0.00126891	20.2953
	rs9345168	A	C	0.0509102	0.0113253	8.49e-06	15976	exposure	TRUE	reported	FAe9De	NA	textfile	0.00126326	20.2049
	rs2561116	G	T	-0.083617	0.0187159	7.89e-06	15976	exposure	TRUE	reported	FAe9De	NA	textfile	0.00124783	19.9578
	rs61264131	C	A	0.202367	0.0464388	6.75e-06	3075	exposure	TRUE	reported	FAe9De	NA	textfile	0.0061376	18.9773
	rs11700976	A	C	0.0503337	0.0113763	9.25e-06	15971	exposure	TRUE	reported	FAe9De	NA	textfile	0.00122419	19.5731
	rs6692542	G	A	0.0534397	0.0118254	8.68e-06	15976	exposure	TRUE	reported	FAe9De	NA	textfile	0.00127666	20.4195
	rs2585520	T	G	-0.0904972	0.0200428	5.27e-06	15501	exposure	TRUE	reported	FAe9De	NA	textfile	0.00131348	20.3844
	rs75768969	G	C	-0.0703773	0.0156855	7.19e-06	15975	exposure	TRUE	reported	FAe9De	NA	textfile	0.00125858	20.1287
	rs1693340	C	T	0.0818934	0.018245	9.25e-06	15058	exposure	TRUE	reported	FAe9De	NA	textfile	0.00133617	20.1443
	rs4263802	A	G	0.050942	0.0114921	7.45e-06	15976	exposure	TRUE	reported	FAe9De	NA	textfile	0.00122843	19.647
	SNP	other_allele.exposure	effect_allele.exposure	beta.exposure	se.exposure	pval.exposure	samplesize.exposure	exposure	mr_keep.exposure	pval_origin.exposure	id.exposure	eaf.exposure	data_source.exposure	#VALUE!	#VALUE!
family.Verrucomicrobiaceae	rs11729256	C	T	0.0749798	0.0150177	6.73e-07	11861	exposure	TRUE	reported	1qeO0p	NA	textfile	0.00209725	24.9235
	rs4936098	G	A	0.0648691	0.0135928	1.13e-06	11858	exposure	TRUE	reported	1qeO0p	NA	textfile	0.00191696	22.7711
	rs9349825	G	A	-0.0704354	0.0147128	2.51e-06	11858	exposure	TRUE	reported	1qeO0p	NA	textfile	0.00192904	22.9149
	rs74542928	C	T	0.112124	0.0236422	1.65e-06	11216	exposure	TRUE	reported	1qeO0p	NA	textfile	0.00200131	22.4877
	rs2602429	T	C	0.0745516	0.0156195	2.7e-06	11690	exposure	TRUE	reported	1qeO0p	NA	textfile	0.001945	22.7775
	rs4242783	A	G	0.0687992	0.0147694	2.75e-06	11690	exposure	TRUE	reported	1qeO0p	NA	textfile	0.00185278	21.6955
	rs11184341	C	G	0.0655301	0.014223	4.14e-06	11864	exposure	TRUE	reported	1qeO0p	NA	textfile	0.00178603	21.2238
	rs61779207	A	G	-0.0758811	0.0167762	6.63e-06	11591	exposure	TRUE	reported	1qeO0p	NA	textfile	0.00176195	20.4553
	rs12908520	A	G	0.0619104	0.0130946	2.15e-06	11863	exposure	TRUE	reported	1qeO0p	NA	textfile	0.00188075	22.3496
	rs117107102	G	A	0.204683	0.0431573	2.92e-06	4975	exposure	TRUE	reported	1qeO0p	NA	textfile	0.00450094	22.4844
	rs111862613	C	T	0.0907065	0.0196746	3.73e-06	11621	exposure	TRUE	reported	1qeO0p	NA	textfile	0.00182569	21.2515
	rs941682	A	G	-0.0631526	0.0143767	9.58e-06	11809	exposure	TRUE	reported	1qeO0p	NA	textfile	0.00163132	19.2925
	SNP	other_allele.exposure	effect_allele.exposure	beta.exposure	se.exposure	pval.exposure	samplesize.exposure	exposure	mr_keep.exposure	pval_origin.exposure	id.exposure	eaf.exposure	data_source.exposure	#VALUE!	#VALUE!
family.Victivallaceae	rs67832247	T	C	-0.123489	0.0266695	3.24e-06	3555	exposure	TRUE	reported	t5IKp3	NA	textfile	0.00599482	21.4281
	rs34962571	C	A	-0.186945	0.0418412	6.25e-06	3237	exposure	TRUE	reported	t5IKp3	NA	textfile	0.00612928	19.9505
	rs4396289	T	C	-0.152918	0.0288525	1.54e-07	3913	exposure	TRUE	reported	t5IKp3	NA	textfile	0.00712739	28.0753
	rs2944282	C	T	-0.124197	0.0257026	1.57e-06	3555	exposure	TRUE	reported	t5IKp3	NA	textfile	0.00652505	23.3358
	rs11764871	T	G	0.127099	0.025656	7.49e-07	3909	exposure	TRUE	reported	t5IKp3	NA	textfile	0.00623912	24.5293
	rs6545794	G	A	-0.197786	0.0410495	5.97e-07	3916	exposure	TRUE	reported	t5IKp3	NA	textfile	0.00589336	23.2034
	rs2546105	T	A	0.126643	0.0257111	1.03e-06	3917	exposure	TRUE	reported	t5IKp3	NA	textfile	0.00615589	24.2496
	rs7077363	A	G	0.148942	0.0318366	2.83e-06	3912	exposure	TRUE	reported	t5IKp3	NA	textfile	0.00556365	21.8756
	rs62570196	T	C	-0.246101	0.0483077	2.7e-07	3091	exposure	TRUE	reported	t5IKp3	NA	textfile	0.00832655	25.9367
	rs7860510	C	G	0.164855	0.0375128	9.6e-06	3912	exposure	TRUE	reported	t5IKp3	NA	textfile	0.00491258	19.303
	rs7627405	T	C	-0.134158	0.0301427	8.19e-06	3555	exposure	TRUE	reported	t5IKp3	NA	textfile	0.00554134	19.7981
	rs61702987	C	T	0.145501	0.0300007	3.08e-06	3906	exposure	TRUE	reported	t5IKp3	NA	textfile	0.00598591	23.5097
	rs7314815	A	G	0.101088	0.0225594	6.4e-06	3912	exposure	TRUE	reported	t5IKp3	NA	textfile	0.00510649	20.0688
	rs11671100	C	A	-0.160034	0.0349472	4.08e-06	3331	exposure	TRUE	reported	t5IKp3	NA	textfile	0.00625606	20.9575
	SNP	other_allele.exposure	effect_allele.exposure	beta.exposure	se.exposure	pval.exposure	samplesize.exposure	exposure	mr_keep.exposure	pval_origin.exposure	id.exposure	eaf.exposure	data_source.exposure	#VALUE!	#VALUE!
genus..Clostridiuminnocuumgroup	rs6890185	C	T	0.113424	0.0233137	1.12e-06	4166	exposure	TRUE	reported	VA9Adb	NA	textfile	0.00564942	23.6579
	rs61267978	C	T	0.14708	0.0320875	5.59e-06	4165	exposure	TRUE	reported	VA9Adb	NA	textfile	0.00501918	21.0002
	rs1948423	A	T	-0.108859	0.023425	3.49e-06	4165	exposure	TRUE	reported	VA9Adb	NA	textfile	0.00515834	21.5855
	rs6577484	A	G	0.160425	0.0360857	8.41e-06	3858	exposure	TRUE	reported	VA9Adb	NA	textfile	0.00509671	19.7536
	rs10074000	C	T	-0.102648	0.0227508	7e-06	4048	exposure	TRUE	reported	VA9Adb	NA	textfile	0.00500366	20.3466
	rs1942371	A	G	-0.157938	0.034187	4.06e-06	3971	exposure	TRUE	reported	VA9Adb	NA	textfile	0.00534594	21.3321
	rs40656	T	C	0.142664	0.0311021	8.62e-06	4048	exposure	TRUE	reported	VA9Adb	NA	textfile	0.00517082	21.0299
	rs71564433	A	T	-0.126746	0.0274657	7.8e-06	4164	exposure	TRUE	reported	VA9Adb	NA	textfile	0.00508817	21.2853
	rs77845139	G	A	-0.114993	0.0257186	8.41e-06	4048	exposure	TRUE	reported	VA9Adb	NA	textfile	0.00491436	19.9817
	rs10506058	G	A	0.0997048	0.0221926	8.92e-06	4163	exposure	TRUE	reported	VA9Adb	NA	textfile	0.00482514	20.1748
	rs4869133	A	G	-0.180591	0.0409505	7.24e-06	3735	exposure	TRUE	reported	VA9Adb	NA	textfile	0.00517994	19.4374
	SNP	other_allele.exposure	effect_allele.exposure	beta.exposure	se.exposure	pval.exposure	samplesize.exposure	exposure	mr_keep.exposure	pval_origin.exposure	id.exposure	eaf.exposure	data_source.exposure	#VALUE!	#VALUE!
genus..Eubacteriumbrachygroup	rs6058181	T	C	0.0825716	0.0165958	3.4e-07	15100	exposure	TRUE	reported	bGu7b9	NA	textfile	0.00163672	24.7518
	rs2838334	A	G	0.0561722	0.0124124	5.45e-06	15168	exposure	TRUE	reported	bGu7b9	NA	textfile	0.00134839	20.4774
	rs4506934	T	C	-0.0936514	0.02012	3.59e-06	15061	exposure	TRUE	reported	bGu7b9	NA	textfile	0.00143646	21.6627
	rs17791387	G	A	-0.0735881	0.0154246	1.6e-06	15071	exposure	TRUE	reported	bGu7b9	NA	textfile	0.00150796	22.7577
	rs9928243	A	C	-0.0538457	0.0117718	5.02e-06	15167	exposure	TRUE	reported	bGu7b9	NA	textfile	0.00137759	20.9199
	rs11599763	C	T	-0.0544219	0.0117397	3.94e-06	15168	exposure	TRUE	reported	bGu7b9	NA	textfile	0.00141479	21.4872
	rs62020470	G	A	-0.0585411	0.0129358	4.85e-06	15168	exposure	TRUE	reported	bGu7b9	NA	textfile	0.0013484	20.4774
	rs112381107	T	C	0.206594	0.0456908	4.63e-06	4457	exposure	TRUE	reported	bGu7b9	NA	textfile	0.00456613	20.4354
	rs17084793	A	G	-0.0710762	0.015953	5.69e-06	15164	exposure	TRUE	reported	bGu7b9	NA	textfile	0.00130732	19.8475
	rs2692012	G	A	0.110335	0.0253336	3.14e-06	13104	exposure	TRUE	reported	bGu7b9	NA	textfile	0.00144544	18.9656
	rs1035691	G	A	-0.055176	0.0121602	9.65e-06	15168	exposure	TRUE	reported	bGu7b9	NA	textfile	0.00135551	20.5856
	rs16851319	C	G	-0.0705516	0.0150849	5.68e-06	15154	exposure	TRUE	reported	bGu7b9	NA	textfile	0.00144136	21.871
	rs3935584	T	C	-0.0523485	0.011566	7.5e-06	15166	exposure	TRUE	reported	bGu7b9	NA	textfile	0.0013489	20.4824
	rs55744759	G	A	-0.0779693	0.0170738	7.31e-06	15168	exposure	TRUE	reported	bGu7b9	NA	textfile	0.00137297	20.851
	SNP	other_allele.exposure	effect_allele.exposure	beta.exposure	se.exposure	pval.exposure	samplesize.exposure	exposure	mr_keep.exposure	pval_origin.exposure	id.exposure	eaf.exposure	data_source.exposure	#VALUE!	#VALUE!
genus..Eubacteriumcoprostanoligenesgroup	rs17159861	T	C	0.0962228	0.0168388	1.04e-08	17380	exposure	TRUE	reported	zFqLa2	NA	textfile	0.00187528	32.6499
	rs9648214	C	T	-0.0828719	0.016431	2.52e-07	17379	exposure	TRUE	reported	zFqLa2	NA	textfile	0.0014616	25.4354
	rs115325767	C	G	0.0783322	0.0174719	2.62e-06	16555	exposure	TRUE	reported	zFqLa2	NA	textfile	0.00121268	20.0978
	rs12906958	T	C	-0.0533159	0.0115935	4.35e-06	17380	exposure	TRUE	reported	zFqLa2	NA	textfile	0.00121537	21.1464
	rs4076415	G	T	0.0515152	0.0110294	1.99e-06	16960	exposure	TRUE	reported	zFqLa2	NA	textfile	0.00128464	21.8129
	rs6762473	A	C	0.0521584	0.0112353	4.26e-06	17377	exposure	TRUE	reported	zFqLa2	NA	textfile	0.00123871	21.5493
	rs10444197	G	A	-0.0505823	0.0113455	5.98e-06	17380	exposure	TRUE	reported	zFqLa2	NA	textfile	0.00114236	19.8745
	rs62024432	T	C	-0.0769698	0.0172101	7.5e-06	17271	exposure	TRUE	reported	zFqLa2	NA	textfile	0.00115678	19.9996
	rs2644213	A	G	0.0538845	0.0121245	9.86e-06	17380	exposure	TRUE	reported	zFqLa2	NA	textfile	0.00113517	19.7494
	rs11720857	T	C	0.0630776	0.0144485	9.26e-06	16960	exposure	TRUE	reported	zFqLa2	NA	textfile	0.00112251	19.057
	rs4717831	T	A	0.0786783	0.0174038	9.18e-06	16854	exposure	TRUE	reported	zFqLa2	NA	textfile	0.00121113	20.4348
	rs1020520	G	T	-0.0590705	0.0132929	8.89e-06	17371	exposure	TRUE	reported	zFqLa2	NA	textfile	0.00113549	19.7448
	rs76898927	A	G	0.123055	0.0266375	4.79e-06	12197	exposure	TRUE	reported	zFqLa2	NA	textfile	0.00174663	21.3374
	rs11052069	C	T	0.0477832	0.0107833	9.38e-06	17380	exposure	TRUE	reported	zFqLa2	NA	textfile	0.00112851	19.6333
	rs79895140	C	T	-0.0641017	0.0141153	8.62e-06	16139	exposure	TRUE	reported	zFqLa2	NA	textfile	0.00127623	20.6208
	SNP	other_allele.exposure	effect_allele.exposure	beta.exposure	se.exposure	pval.exposure	samplesize.exposure	exposure	mr_keep.exposure	pval_origin.exposure	id.exposure	eaf.exposure	data_source.exposure	#VALUE!	#VALUE!
genus..Eubacteriumeligensgroup	rs4583233	C	A	0.0670205	0.0128122	2.84e-07	14327	exposure	TRUE	reported	laF0nW	NA	textfile	0.00190627	27.3595
	rs265534	G	T	-0.0563756	0.0120127	2.27e-06	14776	exposure	TRUE	reported	laF0nW	NA	textfile	0.00148832	22.0212
	rs72839198	G	C	0.155659	0.0375612	3.14e-06	4926	exposure	TRUE	reported	laF0nW	NA	textfile	0.00347427	17.1669
	rs74606150	G	C	-0.196454	0.042565	4.25e-06	5381	exposure	TRUE	reported	laF0nW	NA	textfile	0.00394309	21.2938
	rs6923695	G	T	0.103268	0.0229524	4.87e-06	12891	exposure	TRUE	reported	laF0nW	NA	textfile	0.00156784	20.2396
	rs2200429	G	A	-0.0888825	0.0198479	5.3e-06	14761	exposure	TRUE	reported	laF0nW	NA	textfile	0.00135674	20.0514
	rs56080211	T	C	0.123093	0.0282743	9.14e-06	10699	exposure	TRUE	reported	laF0nW	NA	textfile	0.00176835	18.9496
	rs158115	C	G	0.0915271	0.0190611	9.74e-06	14678	exposure	TRUE	reported	laF0nW	NA	textfile	0.00156839	23.0539
	rs182318	A	G	-0.0824941	0.0195615	8.4e-06	14777	exposure	TRUE	reported	laF0nW	NA	textfile	0.00120208	17.7821
	rs12719051	G	A	0.0916626	0.0208183	7.12e-06	12799	exposure	TRUE	reported	laF0nW	NA	textfile	0.00151237	19.3831
	SNP	other_allele.exposure	effect_allele.exposure	beta.exposure	se.exposure	pval.exposure	samplesize.exposure	exposure	mr_keep.exposure	pval_origin.exposure	id.exposure	eaf.exposure	data_source.exposure	#VALUE!	#VALUE!
genus..Eubacteriumfissicatenagroup	rs3771393	T	C	0.130842	0.0266671	7.38e-07	3792	exposure	TRUE	reported	zFQczt	NA	textfile	0.00630853	24.0611
	rs2733072	A	G	0.109644	0.0228306	1.49e-06	3833	exposure	TRUE	reported	zFQczt	NA	textfile	0.00598126	23.0521
	rs7104872	A	G	0.138612	0.0291906	2.73e-06	3829	exposure	TRUE	reported	zFQczt	NA	textfile	0.00585437	22.5366
	rs151257695	G	A	0.20951	0.0454847	3.1e-06	3587	exposure	TRUE	reported	zFQczt	NA	textfile	0.0058801	21.2049
	rs11876297	C	T	0.131469	0.0281712	2.67e-06	3396	exposure	TRUE	reported	zFQczt	NA	textfile	0.00637228	21.7662
	rs6934739	G	A	0.111463	0.0252788	9.75e-06	3831	exposure	TRUE	reported	zFQczt	NA	textfile	0.00504941	19.4323
	rs10147907	G	T	0.172263	0.039601	8.27e-06	3833	exposure	TRUE	reported	zFQczt	NA	textfile	0.0049124	18.9123
	rs1768152	C	T	0.139489	0.0316186	8.7e-06	3590	exposure	TRUE	reported	zFQczt	NA	textfile	0.005392	19.4514
	rs11818408	A	G	0.10585	0.0237114	8.2e-06	3590	exposure	TRUE	reported	zFQczt	NA	textfile	0.00552041	19.9172
	SNP	other_allele.exposure	effect_allele.exposure	beta.exposure	se.exposure	pval.exposure	samplesize.exposure	exposure	mr_keep.exposure	pval_origin.exposure	id.exposure	eaf.exposure	data_source.exposure	#VALUE!	#VALUE!
genus..Eubacteriumhalliigroup	rs10798999	T	C	0.0601661	0.0126752	2.61e-06	16561	exposure	TRUE	reported	7jlmzK	NA	textfile	0.00135867	22.5288
	rs13116360	C	T	0.154124	0.0297185	2.94e-07	10323	exposure	TRUE	reported	7jlmzK	NA	textfile	0.00259868	26.8908
	rs949971	G	T	-0.0540164	0.0116101	3.29e-06	16566	exposure	TRUE	reported	7jlmzK	NA	textfile	0.00130496	21.6436
	rs60254196	G	A	-0.0522832	0.0111865	2.7e-06	16238	exposure	TRUE	reported	7jlmzK	NA	textfile	0.00134344	21.8415
	rs10808115	C	A	-0.0504747	0.0109922	4.42e-06	16566	exposure	TRUE	reported	7jlmzK	NA	textfile	0.00127117	21.0825
	rs10501370	T	C	-0.115589	0.0252489	5.42e-06	13824	exposure	TRUE	reported	7jlmzK	NA	textfile	0.00151376	20.9549
	rs74018587	T	C	0.208943	0.043822	3.7e-06	3039	exposure	TRUE	reported	7jlmzK	NA	textfile	0.00742512	22.7188
	rs6550770	C	T	-0.198087	0.0443545	4.82e-06	4279	exposure	TRUE	reported	7jlmzK	NA	textfile	0.00463956	19.9359
	rs138531890	G	A	0.153138	0.0349456	5.43e-06	7710	exposure	TRUE	reported	7jlmzK	NA	textfile	0.00248455	19.1986
	rs281379	G	A	-0.0499523	0.0112153	9.33e-06	16130	exposure	TRUE	reported	7jlmzK	NA	textfile	0.00122835	19.8352
	rs78056098	T	G	-0.0507411	0.0113758	8.29e-06	16568	exposure	TRUE	reported	7jlmzK	NA	textfile	0.0011994	19.8931
	rs28584818	G	A	0.126115	0.0268627	4.43e-06	11095	exposure	TRUE	reported	7jlmzK	NA	textfile	0.00198265	22.0372
	rs117748144	C	T	-0.126582	0.028712	7.86e-06	10861	exposure	TRUE	reported	7jlmzK	NA	textfile	0.00178637	19.4329
	rs17474256	A	G	0.0810805	0.0184573	9.45e-06	16460	exposure	TRUE	reported	7jlmzK	NA	textfile	0.001171	19.2949
	rs630939	T	C	-0.0508914	0.0114352	9.16e-06	16238	exposure	TRUE	reported	7jlmzK	NA	textfile	0.00121826	19.8037
	rs17074066	C	T	-0.0813986	0.0189272	9.35e-06	15804	exposure	TRUE	reported	7jlmzK	NA	textfile	0.00116892	18.4929
	SNP	other_allele.exposure	effect_allele.exposure	beta.exposure	se.exposure	pval.exposure	samplesize.exposure	exposure	mr_keep.exposure	pval_origin.exposure	id.exposure	eaf.exposure	data_source.exposure	#VALUE!	#VALUE!
genus..Eubacteriumnodatumgroup	rs34297067	G	A	-0.186907	0.0341475	6.6e-08	3271	exposure	TRUE	reported	qR9aOT	NA	textfile	0.00907593	29.941
	rs61841040	T	G	0.160621	0.0341609	3.56e-06	3295	exposure	TRUE	reported	qR9aOT	NA	textfile	0.00666479	22.0944
	rs113893692	T	C	-0.185107	0.0403573	5.76e-06	3195	exposure	TRUE	reported	qR9aOT	NA	textfile	0.00654155	21.0247
	rs77910827	T	C	0.201788	0.0413568	9.05e-07	3271	exposure	TRUE	reported	qR9aOT	NA	textfile	0.00722551	23.7921
	rs10263623	T	C	0.193496	0.0439023	8.91e-06	3080	exposure	TRUE	reported	qR9aOT	NA	textfile	0.0062674	19.4127
	rs9425984	C	T	-0.130234	0.0292347	7.21e-06	3294	exposure	TRUE	reported	qR9aOT	NA	textfile	0.00598852	19.833
	rs11006576	G	A	-0.110167	0.024593	7.99e-06	3295	exposure	TRUE	reported	qR9aOT	NA	textfile	0.00605327	20.0548
	rs7880204	C	T	-0.125454	0.0275303	6.84e-06	3294	exposure	TRUE	reported	qR9aOT	NA	textfile	0.00626459	20.753
	rs6818880	G	A	-0.110081	0.0245964	7.83e-06	3291	exposure	TRUE	reported	qR9aOT	NA	textfile	0.00604942	20.0176
	rs10458299	C	T	-0.187753	0.041969	8.37e-06	3271	exposure	TRUE	reported	qR9aOT	NA	textfile	0.00608115	20.0009
	rs7827125	T	C	0.1223	0.0271331	7.17e-06	3294	exposure	TRUE	reported	qR9aOT	NA	textfile	0.00612996	20.3043
	SNP	other_allele.exposure	effect_allele.exposure	beta.exposure	se.exposure	pval.exposure	samplesize.exposure	exposure	mr_keep.exposure	pval_origin.exposure	id.exposure	eaf.exposure	data_source.exposure	#VALUE!	#VALUE!
genus..Eubacteriumoxidoreducensgroup	rs12423772	T	G	0.14098	0.0295029	2.63e-06	5321	exposure	TRUE	reported	ibzXZa	NA	textfile	0.00427298	22.8255
	rs2973294	T	G	0.0923559	0.0195439	2.39e-06	5378	exposure	TRUE	reported	ibzXZa	NA	textfile	0.00413511	22.3227
	rs34561138	A	G	0.216145	0.045992	2.51e-06	4186	exposure	TRUE	reported	ibzXZa	NA	textfile	0.0052486	22.076
	rs440215	T	C	0.0932766	0.0195294	1.65e-06	5377	exposure	TRUE	reported	ibzXZa	NA	textfile	0.00422464	22.8038
	rs1425962	C	G	0.0906104	0.0200612	7.32e-06	5321	exposure	TRUE	reported	ibzXZa	NA	textfile	0.00381932	20.3928
	rs12129908	A	C	0.0893272	0.0198333	5.8e-06	5377	exposure	TRUE	reported	ibzXZa	NA	textfile	0.0037584	20.2776
	SNP	other_allele.exposure	effect_allele.exposure	beta.exposure	se.exposure	pval.exposure	samplesize.exposure	exposure	mr_keep.exposure	pval_origin.exposure	id.exposure	eaf.exposure	data_source.exposure	#VALUE!	#VALUE!
genus..Eubacteriumrectalegroup	rs314726	C	T	0.0528824	0.0109486	1.38e-06	16966	exposure	TRUE	reported	OKWH76	NA	textfile	0.00137318	23.3266
	rs35398954	G	A	-0.0901402	0.0174602	5.4e-07	16621	exposure	TRUE	reported	OKWH76	NA	textfile	0.00160098	26.6494
	rs117151453	C	G	-0.113141	0.0243541	1.84e-06	13908	exposure	TRUE	reported	OKWH76	NA	textfile	0.00154936	21.5789
	rs16960159	G	C	-0.156596	0.0336234	4.1e-06	8334	exposure	TRUE	reported	OKWH76	NA	textfile	0.00259595	21.6857
	rs10892089	G	C	-0.0635522	0.0140072	6.22e-06	17351	exposure	TRUE	reported	OKWH76	NA	textfile	0.001185	20.5829
	rs10797540	G	A	0.0503179	0.0108389	3.53e-06	17350	exposure	TRUE	reported	OKWH76	NA	textfile	0.0012406	21.5487
	rs10248854	A	C	-0.0527827	0.0113463	4.21e-06	17348	exposure	TRUE	reported	OKWH76	NA	textfile	0.00124589	21.6382
	rs3980709	T	A	-0.0622701	0.0140572	6.86e-06	17340	exposure	TRUE	reported	OKWH76	NA	textfile	0.00113038	19.6207
	rs2884897	G	A	-0.129364	0.0289021	6.44e-06	10813	exposure	TRUE	reported	OKWH76	NA	textfile	0.00184934	20.0303
	rs143694765	C	T	0.0870025	0.019779	9.75e-06	15124	exposure	TRUE	reported	OKWH76	NA	textfile	0.00127772	19.3464
	rs59427698	G	A	-0.0576035	0.0130853	5.37e-06	16613	exposure	TRUE	reported	OKWH76	NA	textfile	0.00116513	19.3765
	rs62547233	G	A	0.0536319	0.0120201	9.9e-06	17347	exposure	TRUE	reported	OKWH76	NA	textfile	0.00114633	19.9059
	SNP	other_allele.exposure	effect_allele.exposure	beta.exposure	se.exposure	pval.exposure	samplesize.exposure	exposure	mr_keep.exposure	pval_origin.exposure	id.exposure	eaf.exposure	data_source.exposure	#VALUE!	#VALUE!
genus..Eubacteriumruminantiumgroup	rs2116427	G	A	0.0911461	0.0182353	4.67e-07	7739	exposure	TRUE	reported	yIQ3Se	NA	textfile	0.00321784	24.9768
	rs139749	T	C	-0.0845439	0.0171791	8.59e-07	7314	exposure	TRUE	reported	yIQ3Se	NA	textfile	0.00330046	24.2129
	rs72836424	T	C	-0.139825	0.030069	2.62e-06	7314	exposure	TRUE	reported	yIQ3Se	NA	textfile	0.00294777	21.6178
	rs2229917	G	A	0.153538	0.0323922	2.16e-06	7050	exposure	TRUE	reported	yIQ3Se	NA	textfile	0.00317672	22.4609
	rs10131724	C	A	-0.199832	0.0414577	2.39e-06	5071	exposure	TRUE	reported	yIQ3Se	NA	textfile	0.00456081	23.2247
	rs16891896	A	G	-0.174787	0.0390573	2.38e-06	4753	exposure	TRUE	reported	yIQ3Se	NA	textfile	0.00419586	20.0185
	rs7000472	G	A	-0.0762282	0.016523	4.07e-06	7739	exposure	TRUE	reported	yIQ3Se	NA	textfile	0.00274268	21.2785
	rs2418654	T	C	-0.0748879	0.0165852	6.17e-06	7314	exposure	TRUE	reported	yIQ3Se	NA	textfile	0.00277984	20.3829
	rs13025464	C	T	-0.0737077	0.0163786	6.97e-06	7738	exposure	TRUE	reported	yIQ3Se	NA	textfile	0.00261042	20.247
	rs6676699	T	G	-0.0888124	0.0196447	6.38e-06	7708	exposure	TRUE	reported	yIQ3Se	NA	textfile	0.00264462	20.4335
	rs73139629	C	A	-0.115098	0.0247909	5.36e-06	7314	exposure	TRUE	reported	yIQ3Se	NA	textfile	0.00293843	21.5491
	rs112375806	A	T	0.143141	0.0293757	5.82e-06	7123	exposure	TRUE	reported	yIQ3Se	NA	textfile	0.00332233	23.7372
	rs606117	G	A	0.0833243	0.018056	4.82e-06	7263	exposure	TRUE	reported	yIQ3Se	NA	textfile	0.00292357	21.2903
	rs57340348	C	T	-0.0979429	0.0212166	4.93e-06	7314	exposure	TRUE	reported	yIQ3Se	NA	textfile	0.0029052	21.3047
	rs2817174	T	C	-0.0734306	0.0163687	7.87e-06	7710	exposure	TRUE	reported	yIQ3Se	NA	textfile	0.00260339	20.1193
	rs10923018	A	G	0.0726438	0.0160924	6.8e-06	7739	exposure	TRUE	reported	yIQ3Se	NA	textfile	0.0026262	20.3724
	rs11637981	T	G	-0.073258	0.0160888	5.44e-06	7718	exposure	TRUE	reported	yIQ3Se	NA	textfile	0.00267913	20.7277
	rs17519472	T	C	0.107804	0.0233984	4.7e-06	7710	exposure	TRUE	reported	yIQ3Se	NA	textfile	0.00274569	21.222
	rs209813	A	G	-0.103488	0.0236391	9.23e-06	7264	exposure	TRUE	reported	yIQ3Se	NA	textfile	0.00263148	19.1602
	SNP	other_allele.exposure	effect_allele.exposure	beta.exposure	se.exposure	pval.exposure	samplesize.exposure	exposure	mr_keep.exposure	pval_origin.exposure	id.exposure	eaf.exposure	data_source.exposure	#VALUE!	#VALUE!
genus..Eubacteriumventriosumgroup	rs16884680	T	G	-0.0906428	0.0191909	1.74e-06	15289	exposure	TRUE	reported	Pe35AY	NA	textfile	0.00145701	22.3059
	rs6048195	T	A	-0.0603594	0.011658	2.5e-07	14839	exposure	TRUE	reported	Pe35AY	NA	textfile	0.00180324	26.803
	rs73615400	C	T	-0.0956303	0.0193428	9.54e-07	15146	exposure	TRUE	reported	Pe35AY	NA	textfile	0.00161122	24.4398
	rs57199565	C	T	0.0783394	0.0160257	7.97e-07	14913	exposure	TRUE	reported	Pe35AY	NA	textfile	0.0015998	23.8929
	rs11617697	G	A	-0.143349	0.0286241	7.22e-07	11497	exposure	TRUE	reported	Pe35AY	NA	textfile	0.00217667	25.0754
	rs12964517	A	G	0.0587198	0.0123453	2.07e-06	15289	exposure	TRUE	reported	Pe35AY	NA	textfile	0.00147755	22.6207
	rs876734	T	C	-0.0618696	0.0132532	2.89e-06	14913	exposure	TRUE	reported	Pe35AY	NA	textfile	0.00145919	21.7898
	rs3809430	C	T	-0.0548171	0.0118426	3.55e-06	15287	exposure	TRUE	reported	Pe35AY	NA	textfile	0.00139962	21.4232
	rs72783037	A	C	0.0658926	0.0143747	6.55e-06	15286	exposure	TRUE	reported	Pe35AY	NA	textfile	0.00137273	21.0097
	rs73849225	C	T	0.0975711	0.0224388	5.21e-06	14573	exposure	TRUE	reported	Pe35AY	NA	textfile	0.00129578	18.9053
	rs78250280	A	G	0.0749762	0.0164404	3.36e-06	14835	exposure	TRUE	reported	Pe35AY	NA	textfile	0.00139999	20.7951
	rs9316536	G	T	-0.0817111	0.0183121	7.84e-06	15289	exposure	TRUE	reported	Pe35AY	NA	textfile	0.00130059	19.9081
	rs35179274	T	C	-0.0627263	0.013786	5.76e-06	15287	exposure	TRUE	reported	Pe35AY	NA	textfile	0.00135243	20.6999
	rs66746423	T	C	0.0751501	0.0164978	6.11e-06	14578	exposure	TRUE	reported	Pe35AY	NA	textfile	0.00142131	20.7465
	rs6704822	G	A	0.0739179	0.0166705	6.62e-06	15289	exposure	TRUE	reported	Pe35AY	NA	textfile	0.0012843	19.6583
	rs13082419	T	C	-0.0715522	0.016137	9.56e-06	14501	exposure	TRUE	reported	Pe35AY	NA	textfile	0.00135399	19.6581
	rs66830358	A	T	0.0528752	0.0117972	6.87e-06	14913	exposure	TRUE	reported	Pe35AY	NA	textfile	0.00134522	20.0857
	SNP	other_allele.exposure	effect_allele.exposure	beta.exposure	se.exposure	pval.exposure	samplesize.exposure	exposure	mr_keep.exposure	pval_origin.exposure	id.exposure	eaf.exposure	data_source.exposure	#VALUE!	#VALUE!
genus..Eubacteriumxylanophilumgroup	rs17830032	A	G	-0.160597	0.0310515	2.39e-07	9527	exposure	TRUE	reported	QCBeZ8	NA	textfile	0.00279988	26.7437
	rs13239072	A	G	0.0687427	0.0142728	1.82e-06	13307	exposure	TRUE	reported	QCBeZ8	NA	textfile	0.00174019	23.1936
	rs79582700	G	C	-0.0951677	0.0199969	2.41e-06	13256	exposure	TRUE	reported	QCBeZ8	NA	textfile	0.00170569	22.6458
	rs12980122	G	C	-0.108274	0.0238257	5.02e-06	12039	exposure	TRUE	reported	QCBeZ8	NA	textfile	0.00171245	20.6481
	rs2012708	G	A	0.0573202	0.0126905	6.53e-06	13306	exposure	TRUE	reported	QCBeZ8	NA	textfile	0.0015309	20.3983
	rs2213117	G	T	0.0877797	0.0189012	4.21e-06	12878	exposure	TRUE	reported	QCBeZ8	NA	textfile	0.00167199	21.5646
	rs10140184	C	A	0.0576795	0.012599	4.96e-06	12930	exposure	TRUE	reported	QCBeZ8	NA	textfile	0.00161834	20.9558
	rs10917203	C	A	0.0612633	0.0130917	3.15e-06	12930	exposure	TRUE	reported	QCBeZ8	NA	textfile	0.00169074	21.8949
	rs112176119	T	C	-0.113455	0.0245762	3.33e-06	12199	exposure	TRUE	reported	QCBeZ8	NA	textfile	0.00174397	21.3084
	rs1999224	T	G	-0.0949051	0.0203503	3.75e-06	13309	exposure	TRUE	reported	QCBeZ8	NA	textfile	0.00163149	21.7457
	rs75586835	G	A	-0.114498	0.0263455	9.39e-06	12550	exposure	TRUE	reported	QCBeZ8	NA	textfile	0.00150274	18.8848
	rs4654122	G	C	0.0553508	0.0123588	7.2e-06	13309	exposure	TRUE	reported	QCBeZ8	NA	textfile	0.00150486	20.0554
	SNP	other_allele.exposure	effect_allele.exposure	beta.exposure	se.exposure	pval.exposure	samplesize.exposure	exposure	mr_keep.exposure	pval_origin.exposure	id.exposure	eaf.exposure	data_source.exposure	#VALUE!	#VALUE!
genus..Ruminococcusgauvreauiigroup	rs2047242	G	A	-0.067603	0.0133738	2.46e-07	13369	exposure	TRUE	reported	lQaXqy	NA	textfile	0.00190764	25.5481
	rs1391597	T	C	0.0590284	0.0124874	1.86e-06	13382	exposure	TRUE	reported	lQaXqy	NA	textfile	0.001667	22.3417
	rs71386687	G	T	0.121037	0.02386	2.91e-07	11340	exposure	TRUE	reported	lQaXqy	NA	textfile	0.00226412	25.7288
	rs9870933	G	A	0.0621643	0.0126072	8.49e-07	13382	exposure	TRUE	reported	lQaXqy	NA	textfile	0.00181358	24.3098
	rs431418	G	A	-0.094737	0.0210157	5.54e-06	13289	exposure	TRUE	reported	lQaXqy	NA	textfile	0.00152685	20.3182
	rs10931481	A	G	0.0610096	0.0130484	3.38e-06	13382	exposure	TRUE	reported	lQaXqy	NA	textfile	0.00163098	21.8582
	rs289410	A	G	-0.0654926	0.0139101	2.27e-06	13380	exposure	TRUE	reported	lQaXqy	NA	textfile	0.00165405	22.1645
	rs2105937	G	A	0.0580215	0.0127806	5.1e-06	13364	exposure	TRUE	reported	lQaXqy	NA	textfile	0.00153982	20.6069
	rs2166943	C	A	0.0566974	0.0123497	5.28e-06	13377	exposure	TRUE	reported	lQaXqy	NA	textfile	0.00157316	21.0742
	rs12539819	T	C	0.110654	0.0240684	4.49e-06	11860	exposure	TRUE	reported	lQaXqy	NA	textfile	0.00177901	21.1332
	rs12079579	G	A	0.0955324	0.0213436	5.04e-06	12986	exposure	TRUE	reported	lQaXqy	NA	textfile	0.00154035	20.0308
	rs73802842	A	C	0.0736808	0.0169665	7.48e-06	13382	exposure	TRUE	reported	lQaXqy	NA	textfile	0.00140732	18.8565
	rs13188803	A	T	0.0709419	0.0156855	7.28e-06	12834	exposure	TRUE	reported	lQaXqy	NA	textfile	0.00159131	20.4522
	SNP	other_allele.exposure	effect_allele.exposure	beta.exposure	se.exposure	pval.exposure	samplesize.exposure	exposure	mr_keep.exposure	pval_origin.exposure	id.exposure	eaf.exposure	data_source.exposure	#VALUE!	#VALUE!
genus..Ruminococcusgnavusgroup	rs4388134	T	C	-0.0904997	0.0203544	9.12e-06	6399	exposure	TRUE	reported	p3n76A	NA	textfile	0.00307982	19.7625
	rs13163520	A	G	-0.127377	0.0233883	5.61e-08	6326	exposure	TRUE	reported	p3n76A	NA	textfile	0.00466688	29.6517
	rs934940	C	A	-0.105045	0.0229588	2.74e-06	6309	exposure	TRUE	reported	p3n76A	NA	textfile	0.00330713	20.9273
	rs9872758	C	T	0.0849233	0.0176643	1.66e-06	6398	exposure	TRUE	reported	p3n76A	NA	textfile	0.00359956	23.106
	rs2909242	A	C	-0.0909965	0.018351	7.41e-07	6401	exposure	TRUE	reported	p3n76A	NA	textfile	0.00382663	24.5807
	rs3124783	G	A	-0.11599	0.0249099	2.67e-06	6401	exposure	TRUE	reported	p3n76A	NA	textfile	0.00337581	21.675
	rs62167033	C	T	0.185289	0.0396295	3.5e-06	5194	exposure	TRUE	reported	p3n76A	NA	textfile	0.00419117	21.8522
	rs12989336	A	G	-0.0846861	0.0187936	7.12e-06	6401	exposure	TRUE	reported	p3n76A	NA	textfile	0.00316213	20.2987
	rs12136548	T	C	0.0901946	0.0196476	3.1e-06	6401	exposure	TRUE	reported	p3n76A	NA	textfile	0.00328146	21.0672
	rs78399089	C	T	0.144445	0.0326618	6.63e-06	5944	exposure	TRUE	reported	p3n76A	NA	textfile	0.00327959	19.5514
	rs11597105	G	A	0.114673	0.0250653	6.95e-06	6328	exposure	TRUE	reported	p3n76A	NA	textfile	0.00329667	20.9237
	rs11864644	C	T	-0.139804	0.0318253	5.01e-06	6241	exposure	TRUE	reported	p3n76A	NA	textfile	0.00308245	19.2909
	SNP	other_allele.exposure	effect_allele.exposure	beta.exposure	se.exposure	pval.exposure	samplesize.exposure	exposure	mr_keep.exposure	pval_origin.exposure	id.exposure	eaf.exposure	data_source.exposure	#VALUE!	#VALUE!
genus..Ruminococcustorquesgroup	rs13154778	A	T	0.0563358	0.0129526	7.16e-06	17795	exposure	TRUE	reported	olhvLU	NA	textfile	0.00106192	18.9149
	rs1475330	C	T	0.0523492	0.01182	8.13e-06	17353	exposure	TRUE	reported	olhvLU	NA	textfile	0.00112906	19.6125
	rs35866622	C	T	-0.0612024	0.0109421	2.21e-08	17240	exposure	TRUE	reported	olhvLU	NA	textfile	0.00181138	31.2812
	rs773123	A	T	0.0824005	0.0173862	1.59e-06	17011	exposure	TRUE	reported	olhvLU	NA	textfile	0.00131871	22.4595
	rs10904297	G	A	-0.167804	0.0389812	2.69e-06	3143	exposure	TRUE	reported	olhvLU	NA	textfile	0.00586135	18.5191
	rs8080469	A	G	0.0490727	0.0107036	3.5e-06	17798	exposure	TRUE	reported	olhvLU	NA	textfile	0.0011796	21.0169
	rs77034621	G	T	-0.151553	0.0335878	6.07e-06	8567	exposure	TRUE	reported	olhvLU	NA	textfile	0.00237086	20.3547
	rs12434631	G	A	0.074697	0.0153401	2.77e-06	17353	exposure	TRUE	reported	olhvLU	NA	textfile	0.00136454	23.7084
	rs73130967	T	A	0.0770375	0.0168264	3.71e-06	17011	exposure	TRUE	reported	olhvLU	NA	textfile	0.00123071	20.9589
	rs1972694	A	T	-0.0614094	0.0137321	8.93e-06	17353	exposure	TRUE	reported	olhvLU	NA	textfile	0.00115113	19.9963
	rs4073731	C	T	0.0651948	0.0142221	4.05e-06	17793	exposure	TRUE	reported	olhvLU	NA	textfile	0.0011796	21.0111
	rs10967781	A	C	0.0507994	0.0113322	8.37e-06	17791	exposure	TRUE	reported	olhvLU	NA	textfile	0.00112822	20.0927
	rs8141465	G	A	0.0480778	0.0107442	9.65e-06	17791	exposure	TRUE	reported	olhvLU	NA	textfile	0.00112422	20.0212
	SNP	other_allele.exposure	effect_allele.exposure	beta.exposure	se.exposure	pval.exposure	samplesize.exposure	exposure	mr_keep.exposure	pval_origin.exposure	id.exposure	eaf.exposure	data_source.exposure	#VALUE!	#VALUE!
genus.Actinomyces	rs35011108	G	A	0.232634	0.0512044	6.34e-06	3515	exposure	TRUE	reported	Pzfpaq	NA	textfile	0.00583798	20.6293
	rs34583783	T	G	0.126596	0.0268461	4.49e-06	7468	exposure	TRUE	reported	Pzfpaq	NA	textfile	0.00296881	22.2311
	rs2715439	T	C	0.0746684	0.0164822	6.27e-06	7468	exposure	TRUE	reported	Pzfpaq	NA	textfile	0.00274061	20.5177
	rs4146653	A	G	0.0985224	0.0214182	4.5e-06	7468	exposure	TRUE	reported	Pzfpaq	NA	textfile	0.00282533	21.1537
	rs4073240	A	G	0.0749687	0.0167368	7.94e-06	7468	exposure	TRUE	reported	Pzfpaq	NA	textfile	0.00267944	20.0585
	rs7915461	C	T	0.18776	0.0401636	5.92e-06	5282	exposure	TRUE	reported	Pzfpaq	NA	textfile	0.00412048	21.8462
	rs71315246	G	A	-0.0969809	0.021925	9.83e-06	7468	exposure	TRUE	reported	Pzfpaq	NA	textfile	0.00261307	19.5603
	rs10787984	C	G	0.094316	0.0213513	9.62e-06	7468	exposure	TRUE	reported	Pzfpaq	NA	textfile	0.00260606	19.5077
	SNP	other_allele.exposure	effect_allele.exposure	beta.exposure	se.exposure	pval.exposure	samplesize.exposure	exposure	mr_keep.exposure	pval_origin.exposure	id.exposure	eaf.exposure	data_source.exposure	#VALUE!	#VALUE!
genus.Adlercreutzia	rs7680684	T	C	-0.083381	0.0168901	9.77e-07	8243	exposure	TRUE	reported	G81Sca	NA	textfile	0.00294783	24.3649
	rs2850883	A	G	-0.117173	0.0252127	3.09e-06	8243	exposure	TRUE	reported	G81Sca	NA	textfile	0.00261333	21.5929
	rs2147798	G	C	0.0922959	0.0192121	1.4e-06	8243	exposure	TRUE	reported	G81Sca	NA	textfile	0.00279199	23.0732
	rs80078995	T	A	-0.11324	0.0232586	1.57e-06	8243	exposure	TRUE	reported	G81Sca	NA	textfile	0.00286746	23.6987
	rs2717140	T	C	-0.119225	0.0251081	2.05e-06	8243	exposure	TRUE	reported	G81Sca	NA	textfile	0.00272795	22.5425
	rs34181676	T	G	-0.134998	0.028231	2.34e-06	7929	exposure	TRUE	reported	G81Sca	NA	textfile	0.00287563	22.8609
	rs7656076	G	C	-0.0838134	0.0176981	2.43e-06	8243	exposure	TRUE	reported	G81Sca	NA	textfile	0.00271336	22.4217
	rs9490822	T	C	-0.0734512	0.0155789	2.54e-06	8243	exposure	TRUE	reported	G81Sca	NA	textfile	0.00268949	22.2238
	rs1528942	G	T	-0.0827105	0.017706	3.25e-06	8243	exposure	TRUE	reported	G81Sca	NA	textfile	0.00264027	21.8161
	rs4869118	T	C	-0.0726931	0.0156588	3.51e-06	8243	exposure	TRUE	reported	G81Sca	NA	textfile	0.00260767	21.546
	rs1528956	T	C	-0.0814725	0.0175629	4.09e-06	8243	exposure	TRUE	reported	G81Sca	NA	textfile	0.00260383	21.5142
	rs255375	T	G	-0.0721621	0.0156847	4.38e-06	8243	exposure	TRUE	reported	G81Sca	NA	textfile	0.00256134	21.1622
	rs6664405	C	T	-0.0953084	0.0210752	5.23e-06	8051	exposure	TRUE	reported	G81Sca	NA	textfile	0.00253378	20.4462
	rs12522517	T	A	-0.104884	0.0234695	4.41e-06	8187	exposure	TRUE	reported	G81Sca	NA	textfile	0.0024335	19.9668
	rs1406514	G	A	-0.0813766	0.0176247	4.54e-06	8243	exposure	TRUE	reported	G81Sca	NA	textfile	0.00257958	21.3133
	rs2717136	T	C	-0.129934	0.0281884	4.58e-06	8121	exposure	TRUE	reported	G81Sca	NA	textfile	0.00260951	21.242
	rs1919502	A	G	-0.0816158	0.0179051	4.73e-06	8243	exposure	TRUE	reported	G81Sca	NA	textfile	0.0025143	20.7726
	rs9637706	T	C	-0.0815534	0.0178644	4.74e-06	8243	exposure	TRUE	reported	G81Sca	NA	textfile	0.00252188	20.8354
	rs13231526	A	C	0.143237	0.0311654	4.81e-06	8051	exposure	TRUE	reported	G81Sca	NA	textfile	0.00261684	21.1182
	rs2717139	A	G	-0.113991	0.0252197	5.25e-06	8243	exposure	TRUE	reported	G81Sca	NA	textfile	0.00247229	20.4247
	rs255373	T	A	-0.0714581	0.0156487	5.29e-06	8243	exposure	TRUE	reported	G81Sca	NA	textfile	0.00252329	20.847
	rs34899151	A	G	-0.130487	0.0282313	5.32e-06	7929	exposure	TRUE	reported	G81Sca	NA	textfile	0.00268713	21.3582
	rs10233106	T	C	0.140295	0.0308037	5.51e-06	8107	exposure	TRUE	reported	G81Sca	NA	textfile	0.00255217	20.7382
	rs10279572	G	C	0.138747	0.0308056	6.98e-06	8107	exposure	TRUE	reported	G81Sca	NA	textfile	0.00249598	20.2805
	rs11663349	A	G	-0.130906	0.0287885	6.27e-06	7929	exposure	TRUE	reported	G81Sca	NA	textfile	0.00260095	20.6715
	rs1046175	G	C	0.112758	0.0255994	6.36e-06	8051	exposure	TRUE	reported	G81Sca	NA	textfile	0.00240403	19.3966
	rs12650418	C	T	-0.083603	0.0186251	6.6e-06	8243	exposure	TRUE	reported	G81Sca	NA	textfile	0.00243836	20.1437
	rs7706425	G	C	-0.0707272	0.0156866	6.62e-06	8243	exposure	TRUE	reported	G81Sca	NA	textfile	0.00246015	20.3241
	rs6971594	A	G	0.139146	0.0308145	6.65e-06	8107	exposure	TRUE	reported	G81Sca	NA	textfile	0.0025089	20.3857
	rs6537600	T	C	0.112357	0.0255872	6.71e-06	8051	exposure	TRUE	reported	G81Sca	NA	textfile	0.00238929	19.2775
	rs4692824	G	A	-0.0763044	0.0169012	7.66e-06	8243	exposure	TRUE	reported	G81Sca	NA	textfile	0.00246664	20.3778
	rs306577	T	C	-0.104688	0.0229967	7.75e-06	8243	exposure	TRUE	reported	G81Sca	NA	textfile	0.00250777	20.7185
	rs1881618	T	C	-0.0760929	0.0168938	7.97e-06	8243	exposure	TRUE	reported	G81Sca	NA	textfile	0.00245516	20.2827
	rs55719207	A	G	-0.0699243	0.0158036	9.61e-06	8243	exposure	TRUE	reported	G81Sca	NA	textfile	0.00236934	19.5721
	rs36008107	A	C	-0.127997	0.0283205	8.11e-06	8121	exposure	TRUE	reported	G81Sca	NA	textfile	0.00250897	20.4216
	rs9966313	C	T	-0.0948814	0.0212438	8.21e-06	8243	exposure	TRUE	reported	G81Sca	NA	textfile	0.00241415	19.9432
	rs9915817	C	T	0.0749219	0.016833	8.22e-06	8243	exposure	TRUE	reported	G81Sca	NA	textfile	0.00239754	19.8056
	rs1468569	G	A	0.0718063	0.0161501	8.86e-06	8243	exposure	TRUE	reported	G81Sca	NA	textfile	0.00239249	19.7638
	rs4557646	C	T	0.137209	0.030815	8.95e-06	8107	exposure	TRUE	reported	G81Sca	NA	textfile	0.0024396	19.8213
	rs1534655	T	C	-0.0782797	0.0175932	9.23e-06	8243	exposure	TRUE	reported	G81Sca	NA	textfile	0.00239596	19.7925
	rs11604400	T	C	-0.102524	0.0234834	9.74e-06	8107	exposure	TRUE	reported	G81Sca	NA	textfile	0.00234559	19.0557
	rs6811381	G	T	-0.0789923	0.0178204	9.77e-06	8243	exposure	TRUE	reported	G81Sca	NA	textfile	0.00237801	19.6439
	SNP	other_allele.exposure	effect_allele.exposure	beta.exposure	se.exposure	pval.exposure	samplesize.exposure	exposure	mr_keep.exposure	pval_origin.exposure	id.exposure	eaf.exposure	data_source.exposure	#VALUE!	#VALUE!
genus.Akkermansia	rs11729256	C	T	0.0750473	0.0150184	6.58e-07	11860	exposure	TRUE	reported	sL4YIg	NA	textfile	0.00210099	24.966
	rs4936098	G	A	0.0649225	0.0135934	1.1e-06	11857	exposure	TRUE	reported	sL4YIg	NA	textfile	0.00192011	22.8067
	rs9349825	G	A	-0.0703407	0.0147133	2.6e-06	11857	exposure	TRUE	reported	sL4YIg	NA	textfile	0.0019239	22.8518
	rs74542928	C	T	0.112623	0.0236434	1.48e-06	11215	exposure	TRUE	reported	sL4YIg	NA	textfile	0.00201908	22.6858
	rs2602429	T	C	0.0745352	0.0156201	2.72e-06	11689	exposure	TRUE	reported	sL4YIg	NA	textfile	0.00194416	22.7656
	rs61779207	A	G	-0.0760539	0.0167769	6.32e-06	11590	exposure	TRUE	reported	sL4YIg	NA	textfile	0.00176997	20.5468
	rs11184341	C	G	0.0655855	0.0142236	4.06e-06	11863	exposure	TRUE	reported	sL4YIg	NA	textfile	0.00178905	21.2579
	rs4242783	A	G	0.0685454	0.0147701	3e-06	11689	exposure	TRUE	reported	sL4YIg	NA	textfile	0.00183914	21.5336
	rs117107102	G	A	0.204406	0.0431629	3.01e-06	4974	exposure	TRUE	reported	sL4YIg	NA	textfile	0.00448856	22.4178
	rs941682	A	G	-0.0632957	0.0143777	9.17e-06	11808	exposure	TRUE	reported	sL4YIg	NA	textfile	0.00163864	19.3775
	rs12908520	A	G	0.061772	0.0130954	2.26e-06	11862	exposure	TRUE	reported	sL4YIg	NA	textfile	0.0018723	22.2471
	rs111862613	C	T	0.0911199	0.0196748	3.39e-06	11620	exposure	TRUE	reported	sL4YIg	NA	textfile	0.00184246	21.4452
	SNP	other_allele.exposure	effect_allele.exposure	beta.exposure	se.exposure	pval.exposure	samplesize.exposure	exposure	mr_keep.exposure	pval_origin.exposure	id.exposure	eaf.exposure	data_source.exposure	#VALUE!	#VALUE!
genus.Alistipes	rs67281112	C	G	0.0634575	0.0137846	3.92e-06	17090	exposure	TRUE	reported	cu49Km	NA	textfile	0.00123851	21.1898
	rs67705352	G	T	-0.0532404	0.0110864	1.65e-06	17567	exposure	TRUE	reported	cu49Km	NA	textfile	0.00131109	23.0596
	rs11769002	A	G	-0.0528793	0.0109389	1.45e-06	17571	exposure	TRUE	reported	cu49Km	NA	textfile	0.00132817	23.3657
	rs7129639	A	C	-0.0524955	0.0109584	1.78e-06	17571	exposure	TRUE	reported	cu49Km	NA	textfile	0.00130433	22.9458
	rs11958296	G	A	-0.0981222	0.0218272	9.3e-06	16214	exposure	TRUE	reported	cu49Km	NA	textfile	0.00124482	20.2062
	rs1689282	C	A	-0.0520061	0.0113942	5.28e-06	17090	exposure	TRUE	reported	cu49Km	NA	textfile	0.00121751	20.8301
	rs8130320	G	A	-0.049002	0.010717	4.84e-06	17571	exposure	TRUE	reported	cu49Km	NA	textfile	0.00118841	20.904
	rs2875322	C	T	-0.0580945	0.0131432	8.78e-06	17459	exposure	TRUE	reported	cu49Km	NA	textfile	0.00111779	19.5351
	rs2290844	T	C	0.0813969	0.0191632	9.1e-06	17571	exposure	TRUE	reported	cu49Km	NA	textfile	0.00102574	18.0398
	rs2450745	C	A	-0.080524	0.0184702	7.12e-06	17571	exposure	TRUE	reported	cu49Km	NA	textfile	0.00108054	19.0046
	rs34417064	G	A	-0.048202	0.0106868	7.01e-06	17570	exposure	TRUE	reported	cu49Km	NA	textfile	0.00115653	20.3414
	rs62576416	C	T	0.0492647	0.0109733	7.5e-06	17564	exposure	TRUE	reported	cu49Km	NA	textfile	0.00114624	20.1534
	rs1107244	A	G	0.0758558	0.0171182	3.59e-06	17571	exposure	TRUE	reported	cu49Km	NA	textfile	0.00111629	19.6341
	rs12990744	T	C	-0.0776618	0.0172986	8.21e-06	16694	exposure	TRUE	reported	cu49Km	NA	textfile	0.0012059	20.1531
	rs4810359	G	A	-0.0652428	0.0146155	7.5e-06	17380	exposure	TRUE	reported	cu49Km	NA	textfile	0.00114522	19.9244
	SNP	other_allele.exposure	effect_allele.exposure	beta.exposure	se.exposure	pval.exposure	samplesize.exposure	exposure	mr_keep.exposure	pval_origin.exposure	id.exposure	eaf.exposure	data_source.exposure	#VALUE!	#VALUE!
genus.Allisonella	rs602075	G	A	0.168974	0.0296976	3.57e-08	3212	exposure	TRUE	reported	m9pjoa	NA	textfile	0.00997858	32.3541
	rs6742198	A	G	0.149152	0.0316484	3.35e-06	3182	exposure	TRUE	reported	m9pjoa	NA	textfile	0.00693158	22.1963
	rs35778461	T	C	0.146679	0.0297186	1.21e-06	3212	exposure	TRUE	reported	m9pjoa	NA	textfile	0.007527	24.3449
	rs1901739	G	T	0.115769	0.0248626	3.59e-06	3212	exposure	TRUE	reported	m9pjoa	NA	textfile	0.00670486	21.6679
	rs76904847	A	G	0.148523	0.0334857	6.09e-06	3182	exposure	TRUE	reported	m9pjoa	NA	textfile	0.00614462	19.6607
	rs35110698	C	T	-0.146322	0.0320852	5.72e-06	3212	exposure	TRUE	reported	m9pjoa	NA	textfile	0.00643326	20.7845
	rs7898615	G	T	0.167966	0.0373586	8.87e-06	3212	exposure	TRUE	reported	m9pjoa	NA	textfile	0.00625407	20.2019
	rs594561	T	C	0.112231	0.0251681	9.41e-06	3212	exposure	TRUE	reported	m9pjoa	NA	textfile	0.00615272	19.8725
	rs685403	C	G	-0.175203	0.0404474	4.88e-06	3212	exposure	TRUE	reported	m9pjoa	NA	textfile	0.00580761	18.7513
	SNP	other_allele.exposure	effect_allele.exposure	beta.exposure	se.exposure	pval.exposure	samplesize.exposure	exposure	mr_keep.exposure	pval_origin.exposure	id.exposure	eaf.exposure	data_source.exposure	#VALUE!	#VALUE!
genus.Alloprevotella	rs12675596	T	G	0.145669	0.0290678	9.64e-07	3008	exposure	TRUE	reported	oX6LNL	NA	textfile	0.00827981	25.0969
	rs58212166	G	A	-0.161506	0.0359102	7.94e-06	3005	exposure	TRUE	reported	oX6LNL	NA	textfile	0.00668624	20.2139
	rs17380632	T	A	0.125564	0.0280409	9.27e-06	3009	exposure	TRUE	reported	oX6LNL	NA	textfile	0.00661972	20.0381
	rs34619204	A	G	-0.156037	0.0344392	8.84e-06	3003	exposure	TRUE	reported	oX6LNL	NA	textfile	0.00678943	20.5144
	rs4680035	G	A	-0.119599	0.0259446	4.99e-06	3007	exposure	TRUE	reported	oX6LNL	NA	textfile	0.00701735	21.2361
	rs4364940	G	A	0.126418	0.0282207	8.58e-06	3008	exposure	TRUE	reported	oX6LNL	NA	textfile	0.00662695	20.0535
	rs2154444	G	T	0.138234	0.0308961	8.37e-06	3009	exposure	TRUE	reported	oX6LNL	NA	textfile	0.00660881	20.0049
	SNP	other_allele.exposure	effect_allele.exposure	beta.exposure	se.exposure	pval.exposure	samplesize.exposure	exposure	mr_keep.exposure	pval_origin.exposure	id.exposure	eaf.exposure	data_source.exposure	#VALUE!	#VALUE!
genus.Anaerofilum	rs712981	C	A	0.10076	0.0202902	6.83e-07	5051	exposure	TRUE	reported	Frk9vu	NA	textfile	0.00485854	24.6505
	rs816292	C	T	-0.113003	0.02204	2.64e-07	5017	exposure	TRUE	reported	Frk9vu	NA	textfile	0.00521241	26.2772
	rs79598899	T	C	0.182586	0.0357284	3.75e-07	4709	exposure	TRUE	reported	Frk9vu	NA	textfile	0.00551538	26.1049
	rs4506496	A	G	0.10309	0.0212861	1.49e-06	4935	exposure	TRUE	reported	Frk9vu	NA	textfile	0.00473034	23.4457
	rs17105491	C	G	-0.193107	0.0411187	1.57e-06	4856	exposure	TRUE	reported	Frk9vu	NA	textfile	0.0045214	22.0466
	rs10794359	C	T	-0.0953524	0.02006	2.23e-06	4994	exposure	TRUE	reported	Frk9vu	NA	textfile	0.00450395	22.5854
	rs17096874	T	C	-0.126337	0.0268919	2.86e-06	5051	exposure	TRUE	reported	Frk9vu	NA	textfile	0.00435058	22.062
	rs356049	A	G	0.132603	0.0289802	6.56e-06	4994	exposure	TRUE	reported	Frk9vu	NA	textfile	0.00417482	20.9281
	rs1563175	C	A	0.0923834	0.0202157	5.54e-06	5051	exposure	TRUE	reported	Frk9vu	NA	textfile	0.00411757	20.8755
	rs17012738	G	T	0.0903417	0.0200239	7.24e-06	5051	exposure	TRUE	reported	Frk9vu	NA	textfile	0.00401378	20.3472
	rs9299345	C	T	-0.1364	0.0302372	8.04e-06	5051	exposure	TRUE	reported	Frk9vu	NA	textfile	0.00401255	20.341
	rs4244069	A	G	-0.146775	0.0326594	9.81e-06	5030	exposure	TRUE	reported	Frk9vu	NA	textfile	0.00399923	20.1888
	SNP	other_allele.exposure	effect_allele.exposure	beta.exposure	se.exposure	pval.exposure	samplesize.exposure	exposure	mr_keep.exposure	pval_origin.exposure	id.exposure	eaf.exposure	data_source.exposure	#VALUE!	#VALUE!
genus.Anaerostipes	rs2014785	C	T	0.0515687	0.0112199	4.68e-06	16445	exposure	TRUE	reported	rkWRe9	NA	textfile	0.00128294	21.1224
	rs62157625	C	T	0.088573	0.0185548	1.45e-06	15215	exposure	TRUE	reported	rkWRe9	NA	textfile	0.00149544	22.7842
	rs6726833	A	C	-0.0877497	0.0189408	3.32e-06	16924	exposure	TRUE	reported	rkWRe9	NA	textfile	0.0012666	21.4606
	rs6474958	G	A	-0.0500065	0.0112001	6.74e-06	16918	exposure	TRUE	reported	rkWRe9	NA	textfile	0.00117693	19.9324
	rs6854026	C	T	-0.0508482	0.0109075	3.2e-06	16921	exposure	TRUE	reported	rkWRe9	NA	textfile	0.00128267	21.7294
	rs78735375	C	A	-0.137429	0.0305304	5.33e-06	10360	exposure	TRUE	reported	rkWRe9	NA	textfile	0.001952	20.2584
	rs7823228	C	G	-0.0621085	0.0136614	5.84e-06	16445	exposure	TRUE	reported	rkWRe9	NA	textfile	0.00125525	20.6661
	rs13376554	T	A	0.197389	0.0458642	7.72e-06	3101	exposure	TRUE	reported	rkWRe9	NA	textfile	0.00593758	18.5105
	rs60983350	A	G	-0.0539901	0.0116575	4.42e-06	16344	exposure	TRUE	reported	rkWRe9	NA	textfile	0.00131065	21.4468
	rs10502061	G	A	0.0835752	0.0192017	7.94e-06	16825	exposure	TRUE	reported	rkWRe9	NA	textfile	0.00112469	18.942
	rs7193624	T	C	0.0750642	0.0150723	5.35e-07	16926	exposure	TRUE	reported	rkWRe9	NA	textfile	0.00146324	24.8001
	rs2804244	G	A	-0.053089	0.0110983	2.04e-06	16926	exposure	TRUE	reported	rkWRe9	NA	textfile	0.00135007	22.8795
	rs62215703	A	G	0.0644965	0.0136702	1.98e-06	15550	exposure	TRUE	reported	rkWRe9	NA	textfile	0.00142946	22.2571
	rs2396460	C	T	-0.0512653	0.0109555	2.91e-06	16912	exposure	TRUE	reported	rkWRe9	NA	textfile	0.00129307	21.8941
	rs3900776	A	G	-0.110013	0.0236302	2.75e-06	14694	exposure	TRUE	reported	rkWRe9	NA	textfile	0.00147291	21.6719
	SNP	other_allele.exposure	effect_allele.exposure	beta.exposure	se.exposure	pval.exposure	samplesize.exposure	exposure	mr_keep.exposure	pval_origin.exposure	id.exposure	eaf.exposure	data_source.exposure	#VALUE!	#VALUE!
genus.Anaerotruncus	rs6563550	C	T	0.0877135	0.0176745	2.35e-07	16566	exposure	TRUE	reported	QYO2qT	NA	textfile	0.00148449	24.6256
	rs8005030	T	C	0.0554447	0.0117854	2.28e-06	16548	exposure	TRUE	reported	QYO2qT	NA	textfile	0.00133568	22.1297
	rs4669806	T	G	0.0576389	0.0122994	2.42e-06	16566	exposure	TRUE	reported	QYO2qT	NA	textfile	0.00132395	21.9589
	rs10150232	G	A	0.0567088	0.0124877	6.68e-06	16117	exposure	TRUE	reported	QYO2qT	NA	textfile	0.0012779	20.6197
	rs1272208	T	G	-0.0611743	0.0129831	4.28e-06	16117	exposure	TRUE	reported	QYO2qT	NA	textfile	0.00137563	22.1988
	rs12056802	G	C	0.0774194	0.0177178	6.13e-06	16010	exposure	TRUE	reported	QYO2qT	NA	textfile	0.00119116	19.0909
	rs1431492	T	C	-0.0654996	0.0146188	7.36e-06	16560	exposure	TRUE	reported	QYO2qT	NA	textfile	0.00121079	20.0725
	rs11018566	G	A	-0.156465	0.0366032	6.14e-06	6278	exposure	TRUE	reported	QYO2qT	NA	textfile	0.00290211	18.2666
	rs7675045	T	A	-0.0497815	0.0110573	6.92e-06	16566	exposure	TRUE	reported	QYO2qT	NA	textfile	0.00122204	20.2667
	rs2704155	A	T	-0.106235	0.0234815	5.42e-06	12419	exposure	TRUE	reported	QYO2qT	NA	textfile	0.00164544	20.465
	rs9347879	C	T	0.050618	0.011049	4.22e-06	16566	exposure	TRUE	reported	QYO2qT	NA	textfile	0.00126531	20.9851
	rs6494922	G	A	0.0903106	0.0202257	6.62e-06	16067	exposure	TRUE	reported	QYO2qT	NA	textfile	0.00123937	19.9351
	rs17734739	C	T	0.0660052	0.014908	7.43e-06	15927	exposure	TRUE	reported	QYO2qT	NA	textfile	0.00122927	19.6002
	rs34449434	C	A	-0.0497004	0.0113402	9.85e-06	16117	exposure	TRUE	reported	QYO2qT	NA	textfile	0.00119035	19.2054
	rs7155595	A	C	0.0539336	0.0118903	7.55e-06	16553	exposure	TRUE	reported	QYO2qT	NA	textfile	0.00124142	20.5722
	rs115414803	C	A	-0.144356	0.0317524	6.83e-06	9273	exposure	TRUE	reported	QYO2qT	NA	textfile	0.00222397	20.6644
	SNP	other_allele.exposure	effect_allele.exposure	beta.exposure	se.exposure	pval.exposure	samplesize.exposure	exposure	mr_keep.exposure	pval_origin.exposure	id.exposure	eaf.exposure	data_source.exposure	#VALUE!	#VALUE!
genus.Bacteroides	rs66710942	T	C	0.0488038	0.0107412	5.86e-06	17821	exposure	TRUE	reported	yA3mZB	NA	textfile	0.00115709	20.642
	rs13207588	G	A	-0.059205	0.0131195	7.49e-06	17707	exposure	TRUE	reported	yA3mZB	NA	textfile	0.00114879	20.3627
	rs2366421	A	T	-0.0528153	0.0117124	7.65e-06	18299	exposure	TRUE	reported	yA3mZB	NA	textfile	0.00110998	20.3319
	rs1340391	C	T	-0.0592004	0.0132244	6.73e-06	18302	exposure	TRUE	reported	yA3mZB	NA	textfile	0.00109376	20.0377
	rs495004	G	C	-0.0607475	0.0129865	3.42e-06	17707	exposure	TRUE	reported	yA3mZB	NA	textfile	0.00123421	21.8787
	rs6795673	T	C	0.0538565	0.0105251	3.38e-07	18301	exposure	TRUE	reported	yA3mZB	NA	textfile	0.00142865	26.1803
	rs28757219	A	T	0.0818398	0.0170319	1.29e-06	14833	exposure	TRUE	reported	yA3mZB	NA	textfile	0.00155418	23.0859
	rs9507307	T	C	0.0604456	0.0129128	2.13e-06	18184	exposure	TRUE	reported	yA3mZB	NA	textfile	0.00120359	21.91
	rs66474973	T	G	0.0812515	0.0164479	6.81e-07	17405	exposure	TRUE	reported	yA3mZB	NA	textfile	0.0014001	24.4001
	rs11585893	G	A	-0.0740746	0.0147633	1.8e-06	17821	exposure	TRUE	reported	yA3mZB	NA	textfile	0.00141067	25.1722
	rs17619981	G	T	0.0880978	0.0187002	2.69e-06	15801	exposure	TRUE	reported	yA3mZB	NA	textfile	0.00140263	22.1913
	rs2023437	C	T	-0.0782324	0.0167634	5.02e-06	17484	exposure	TRUE	reported	yA3mZB	NA	textfile	0.00124414	21.7771
	SNP	other_allele.exposure	effect_allele.exposure	beta.exposure	se.exposure	pval.exposure	samplesize.exposure	exposure	mr_keep.exposure	pval_origin.exposure	id.exposure	eaf.exposure	data_source.exposure	#VALUE!	#VALUE!
genus.Barnesiella	rs2276875	G	A	-0.0697176	0.0139537	4.65e-07	13893	exposure	TRUE	reported	Xls4UG	NA	textfile	0.00179362	24.9599
	rs2428166	A	G	-0.165859	0.0337309	8.51e-07	8091	exposure	TRUE	reported	Xls4UG	NA	textfile	0.00297936	24.172
	rs79795328	G	A	-0.0818645	0.0176441	4.23e-06	13657	exposure	TRUE	reported	Xls4UG	NA	textfile	0.00157382	21.5243
	rs60316894	T	C	-0.121478	0.025184	1.19e-06	12717	exposure	TRUE	reported	Xls4UG	NA	textfile	0.00182629	23.2637
	rs35177866	G	A	0.0917125	0.0190133	2.95e-06	13394	exposure	TRUE	reported	Xls4UG	NA	textfile	0.00173411	23.2635
	rs13242616	C	T	-0.0583747	0.0123176	2.29e-06	13945	exposure	TRUE	reported	Xls4UG	NA	textfile	0.00160798	22.4562
	rs113258194	G	A	0.098992	0.0214121	7.31e-06	13945	exposure	TRUE	reported	Xls4UG	NA	textfile	0.00153038	21.3708
	rs2057922	C	G	0.0915241	0.0194623	3.83e-06	14208	exposure	TRUE	reported	Xls4UG	NA	textfile	0.00155409	22.1117
	rs199035	A	G	0.0559495	0.0119716	3e-06	13945	exposure	TRUE	reported	Xls4UG	NA	textfile	0.00156384	21.8388
	rs62251337	G	A	-0.0690763	0.0149374	4.24e-06	13945	exposure	TRUE	reported	Xls4UG	NA	textfile	0.00153117	21.3818
	rs77455852	G	T	-0.0891491	0.0195601	3.16e-06	13394	exposure	TRUE	reported	Xls4UG	NA	textfile	0.0015485	20.7696
	rs11155559	C	T	0.0956023	0.0212961	8.92e-06	13383	exposure	TRUE	reported	Xls4UG	NA	textfile	0.00150359	20.1499
	rs12909713	T	C	-0.0550716	0.0120039	4.95e-06	14205	exposure	TRUE	reported	Xls4UG	NA	textfile	0.00147954	21.045
	rs28479800	T	A	-0.09152	0.0210002	7.93e-06	12399	exposure	TRUE	reported	Xls4UG	NA	textfile	0.00152944	18.9895
	rs76181748	T	C	-0.0778559	0.017164	6.78e-06	14201	exposure	TRUE	reported	Xls4UG	NA	textfile	0.00144677	20.5724
	rs72684847	C	T	-0.114369	0.0253873	6.76e-06	12984	exposure	TRUE	reported	Xls4UG	NA	textfile	0.00156062	20.2917
	rs28418786	G	C	-0.0791324	0.0174957	6.48e-06	13698	exposure	TRUE	reported	Xls4UG	NA	textfile	0.00149122	20.4542
	SNP	other_allele.exposure	effect_allele.exposure	beta.exposure	se.exposure	pval.exposure	samplesize.exposure	exposure	mr_keep.exposure	pval_origin.exposure	id.exposure	eaf.exposure	data_source.exposure	#VALUE!	#VALUE!
genus.Bifidobacterium	rs182549	T	C	0.119703	0.0127294	1.28e-20	14778	exposure	TRUE	reported	bOAnpI	NA	textfile	0.0059483	88.418
	rs56108664	C	T	0.0729971	0.0157926	2.44e-06	13916	exposure	TRUE	reported	bOAnpI	NA	textfile	0.00153294	21.362
	rs2686790	C	T	0.070741	0.0157926	7.5e-06	14778	exposure	TRUE	reported	bOAnpI	NA	textfile	0.00135591	20.0621
	rs4567981	A	T	0.0562084	0.0117923	1.93e-06	14666	exposure	TRUE	reported	bOAnpI	NA	textfile	0.00154675	22.7167
	rs2491158	A	G	0.0712624	0.015983	8.05e-06	14021	exposure	TRUE	reported	bOAnpI	NA	textfile	0.00141583	19.8766
	rs76671854	G	C	-0.0846055	0.0184003	3.96e-06	13806	exposure	TRUE	reported	bOAnpI	NA	textfile	0.00152902	21.1389
	rs75344046	T	C	0.232354	0.0505979	4.86e-06	3856	exposure	TRUE	reported	bOAnpI	NA	textfile	0.00543914	21.0771
	rs540489	G	T	-0.0637641	0.0138746	5.19e-06	14561	exposure	TRUE	reported	bOAnpI	NA	textfile	0.00144841	21.118
	rs857444	T	C	0.0558234	0.0121219	3.57e-06	14777	exposure	TRUE	reported	bOAnpI	NA	textfile	0.00143311	21.2047
	rs7322849	C	T	0.112428	0.0201813	1.08e-08	14778	exposure	TRUE	reported	bOAnpI	NA	textfile	0.0020957	31.0311
	rs10841473	C	G	-0.0624207	0.0129438	1.65e-06	14777	exposure	TRUE	reported	bOAnpI	NA	textfile	0.00157131	23.2526
	rs12022129	A	G	0.0619356	0.0138937	8e-06	14776	exposure	TRUE	reported	bOAnpI	NA	textfile	0.00134308	19.8693
	rs55888705	G	A	0.0546319	0.0121139	6.67e-06	14777	exposure	TRUE	reported	bOAnpI	NA	textfile	0.0013745	20.3362
	rs62181700	A	G	-0.0624643	0.0131205	2.17e-06	14774	exposure	TRUE	reported	bOAnpI	NA	textfile	0.00153179	22.6622
	rs5746486	C	T	-0.0536216	0.0120801	9e-06	14778	exposure	TRUE	reported	bOAnpI	NA	textfile	0.00133152	19.7008
	rs73797465	G	T	-0.0953566	0.0209236	4.38e-06	14666	exposure	TRUE	reported	bOAnpI	NA	textfile	0.00141417	20.7667
	SNP	other_allele.exposure	effect_allele.exposure	beta.exposure	se.exposure	pval.exposure	samplesize.exposure	exposure	mr_keep.exposure	pval_origin.exposure	id.exposure	eaf.exposure	data_source.exposure	#VALUE!	#VALUE!
genus.Bilophila	rs116261629	C	G	0.128112	0.0261358	8.62e-07	11276	exposure	TRUE	reported	RUNXem	NA	textfile	0.00212632	24.0233
	rs6793291	A	C	0.112729	0.0241633	3.11e-06	11051	exposure	TRUE	reported	RUNXem	NA	textfile	0.00196564	21.7611
	rs1571225	T	C	0.0826826	0.0170621	1.12e-06	12854	exposure	TRUE	reported	RUNXem	NA	textfile	0.0018236	23.4797
	rs3827020	T	C	0.0766479	0.0160642	1.79e-06	12628	exposure	TRUE	reported	RUNXem	NA	textfile	0.00179955	22.7621
	rs1241171	A	G	-0.0692654	0.0150148	4.24e-06	12856	exposure	TRUE	reported	RUNXem	NA	textfile	0.0016526	21.2777
	rs7802841	A	C	0.0670097	0.0137701	1.77e-06	12856	exposure	TRUE	reported	RUNXem	NA	textfile	0.00183865	23.6775
	rs8013541	T	A	-0.0571991	0.0125673	5.48e-06	12856	exposure	TRUE	reported	RUNXem	NA	textfile	0.00160876	20.7123
	rs72676854	C	T	0.123209	0.026882	5.62e-06	11616	exposure	TRUE	reported	RUNXem	NA	textfile	0.00180517	21.0031
	rs1917709	T	A	0.118509	0.026742	7.37e-06	10886	exposure	TRUE	reported	RUNXem	NA	textfile	0.00180081	19.6354
	rs542415	C	T	-0.0613623	0.0133436	4.71e-06	12777	exposure	TRUE	reported	RUNXem	NA	textfile	0.00165238	21.1441
	rs4798126	A	G	0.073288	0.016799	7.15e-06	12777	exposure	TRUE	reported	RUNXem	NA	textfile	0.00148739	19.0297
	rs1969927	A	G	0.0564589	0.0126935	9.07e-06	12777	exposure	TRUE	reported	RUNXem	NA	textfile	0.00154597	19.7804
	rs60178956	A	G	-0.0624818	0.0141485	8.06e-06	12777	exposure	TRUE	reported	RUNXem	NA	textfile	0.00152403	19.4993
	rs2728491	T	G	-0.0627416	0.0139456	6.33e-06	12856	exposure	TRUE	reported	RUNXem	NA	textfile	0.00157197	20.2379
	rs2713349	T	A	0.0617228	0.0140174	8.63e-06	12853	exposure	TRUE	reported	RUNXem	NA	textfile	0.00150624	19.3859
	rs9899990	G	A	-0.102702	0.0233878	9.07e-06	12088	exposure	TRUE	reported	RUNXem	NA	textfile	0.0015927	19.2801
	rs11069458	C	T	-0.0680947	0.015503	7.72e-06	12856	exposure	TRUE	reported	RUNXem	NA	textfile	0.00149843	19.2898
	SNP	other_allele.exposure	effect_allele.exposure	beta.exposure	se.exposure	pval.exposure	samplesize.exposure	exposure	mr_keep.exposure	pval_origin.exposure	id.exposure	eaf.exposure	data_source.exposure	#VALUE!	#VALUE!
genus.Blautia	rs11149971	T	C	0.117605	0.02339	1.04e-06	16255	exposure	TRUE	reported	mA16vD	NA	textfile	0.00155285	25.2777
	rs12453000	T	C	0.0625335	0.0129987	1.26e-06	17815	exposure	TRUE	reported	mA16vD	NA	textfile	0.0012974	23.1406
	rs115043014	A	G	-0.206605	0.043992	5.19e-06	4902	exposure	TRUE	reported	mA16vD	NA	textfile	0.00447934	22.0475
	rs67794373	T	C	0.0601709	0.0123443	1e-06	18158	exposure	TRUE	reported	mA16vD	NA	textfile	0.00130679	23.7571
	rs117001700	C	T	0.196414	0.0441122	8.84e-06	4965	exposure	TRUE	reported	mA16vD	NA	textfile	0.00397721	19.8177
	rs72973581	G	A	0.125169	0.0265408	1.74e-06	12764	exposure	TRUE	reported	mA16vD	NA	textfile	0.0017395	22.2381
	rs4926264	C	T	0.0826207	0.0178239	5.1e-06	18276	exposure	TRUE	reported	mA16vD	NA	textfile	0.0011743	21.4844
	rs7860714	G	A	-0.0502178	0.0109853	4.09e-06	18162	exposure	TRUE	reported	mA16vD	NA	textfile	0.00114929	20.8952
	rs682885	G	A	-0.0493376	0.0107359	4.49e-06	18274	exposure	TRUE	reported	mA16vD	NA	textfile	0.00115437	21.117
	rs2788271	G	T	-0.0575596	0.0133492	7.16e-06	18276	exposure	TRUE	reported	mA16vD	NA	textfile	0.00101626	18.59
	rs113271346	T	C	0.0782682	0.0172116	6.85e-06	17465	exposure	TRUE	reported	mA16vD	NA	textfile	0.00118262	20.6765
	rs3005511	G	A	0.0501085	0.0110768	6.19e-06	18276	exposure	TRUE	reported	mA16vD	NA	textfile	0.00111848	20.4621
	rs16892041	C	T	-0.0622605	0.0141804	8.82e-06	18276	exposure	TRUE	reported	mA16vD	NA	textfile	0.00105368	19.2753
	SNP	other_allele.exposure	effect_allele.exposure	beta.exposure	se.exposure	pval.exposure	samplesize.exposure	exposure	mr_keep.exposure	pval_origin.exposure	id.exposure	eaf.exposure	data_source.exposure	#VALUE!	#VALUE!
genus.Butyricicoccus	rs7322368	C	T	0.0815733	0.0183167	5.52e-06	17134	exposure	TRUE	reported	qyJnaS	NA	textfile	0.00115623	19.8314
	rs56221232	C	T	0.0828027	0.0167401	7.62e-07	17133	exposure	TRUE	reported	qyJnaS	NA	textfile	0.00142601	24.4638
	rs2017189	T	G	-0.0506956	0.011024	3.87e-06	17133	exposure	TRUE	reported	qyJnaS	NA	textfile	0.0012328	21.1451
	rs10084203	G	A	0.0549699	0.0123563	8.59e-06	17135	exposure	TRUE	reported	qyJnaS	NA	textfile	0.00115369	19.789
	rs75238760	A	T	0.0619423	0.0139942	6.8e-06	17022	exposure	TRUE	reported	qyJnaS	NA	textfile	0.00114966	19.5897
	rs12585793	C	T	-0.262206	0.0564729	5.79e-06	3135	exposure	TRUE	reported	qyJnaS	NA	textfile	0.00682955	21.5441
	rs62478070	G	T	0.224039	0.0494959	5.94e-06	4007	exposure	TRUE	reported	qyJnaS	NA	textfile	0.00508716	20.4782
	rs4962426	T	G	0.0614216	0.0135979	7.38e-06	16889	exposure	TRUE	reported	qyJnaS	NA	textfile	0.00120662	20.4007
	rs12034718	G	A	0.0701199	0.0158214	9.58e-06	16237	exposure	TRUE	reported	qyJnaS	NA	textfile	0.00120827	19.64
	SNP	other_allele.exposure	effect_allele.exposure	beta.exposure	se.exposure	pval.exposure	samplesize.exposure	exposure	mr_keep.exposure	pval_origin.exposure	id.exposure	eaf.exposure	data_source.exposure	#VALUE!	#VALUE!
genus.Butyricimonas	rs113054641	A	G	-0.144881	0.0274574	1.74e-07	9949	exposure	TRUE	reported	L3Ehzh	NA	textfile	0.00279069	27.8367
	rs62390301	C	T	-0.0872983	0.0174893	7.42e-07	10634	exposure	TRUE	reported	L3Ehzh	NA	textfile	0.00233752	24.9107
	rs7083431	C	A	0.0703539	0.0144439	8.85e-07	10737	exposure	TRUE	reported	L3Ehzh	NA	textfile	0.0022048	23.7208
	rs2642760	C	G	0.0713357	0.0145396	8.58e-07	10634	exposure	TRUE	reported	L3Ehzh	NA	textfile	0.00225856	24.0674
	rs782080	A	T	0.0653488	0.0137973	2.23e-06	10733	exposure	TRUE	reported	L3Ehzh	NA	textfile	0.00208572	22.4286
	rs1862649	A	G	0.113124	0.0248176	4.76e-06	10123	exposure	TRUE	reported	L3Ehzh	NA	textfile	0.00204828	20.7732
	rs12304031	A	G	-0.086278	0.0196846	6.7e-06	10658	exposure	TRUE	reported	L3Ehzh	NA	textfile	0.00179924	19.2072
	rs326049	G	C	0.0759694	0.0167617	8.19e-06	10557	exposure	TRUE	reported	L3Ehzh	NA	textfile	0.00194202	20.5379
	rs71428626	T	G	-0.133188	0.0289905	4.8e-06	9776	exposure	TRUE	reported	L3Ehzh	NA	textfile	0.00215438	21.1024
	rs78453362	G	A	-0.14948	0.0327073	4.06e-06	8207	exposure	TRUE	reported	L3Ehzh	NA	textfile	0.00253858	20.882
	rs62130338	A	G	-0.0732608	0.0158324	3.9e-06	10557	exposure	TRUE	reported	L3Ehzh	NA	textfile	0.00202409	21.4076
	rs9657374	T	C	0.0680719	0.0148172	4.5e-06	10737	exposure	TRUE	reported	L3Ehzh	NA	textfile	0.00196185	21.1018
	rs12458763	C	A	0.122037	0.0269587	6.37e-06	10383	exposure	TRUE	reported	L3Ehzh	NA	textfile	0.00196972	20.488
	rs2114713	T	G	0.062721	0.0138998	6.88e-06	10734	exposure	TRUE	reported	L3Ehzh	NA	textfile	0.00189333	20.3577
	rs270727	C	G	-0.0694173	0.0150795	5.38e-06	10634	exposure	TRUE	reported	L3Ehzh	NA	textfile	0.00198883	21.1874
	rs72814525	G	A	0.0664154	0.0149766	8.25e-06	10736	exposure	TRUE	reported	L3Ehzh	NA	textfile	0.0018284	19.662
	rs11228830	G	A	0.135265	0.0298411	6.55e-06	8974	exposure	TRUE	reported	L3Ehzh	NA	textfile	0.00228434	20.542
	SNP	other_allele.exposure	effect_allele.exposure	beta.exposure	se.exposure	pval.exposure	samplesize.exposure	exposure	mr_keep.exposure	pval_origin.exposure	id.exposure	eaf.exposure	data_source.exposure	#VALUE!	#VALUE!
genus.Butyrivibrio	rs16934069	C	T	-0.133784	0.0299444	8.86e-06	3482	exposure	TRUE	reported	L036oc	NA	textfile	0.00569991	19.9494
	rs72723662	T	C	0.224078	0.0449336	7.86e-07	3073	exposure	TRUE	reported	L036oc	NA	textfile	0.00802773	24.8527
	rs7412979	G	C	0.186779	0.0389112	1.71e-06	3480	exposure	TRUE	reported	L036oc	NA	textfile	0.00657748	23.0279
	rs7752361	G	A	-0.11923	0.0239975	7.69e-07	3481	exposure	TRUE	reported	L036oc	NA	textfile	0.00704156	24.6713
	rs4537857	C	T	-0.12459	0.0260992	1.8e-06	3482	exposure	TRUE	reported	L036oc	NA	textfile	0.00650203	22.7752
	rs11761679	C	T	0.154775	0.0321539	2.2e-06	3482	exposure	TRUE	reported	L036oc	NA	textfile	0.00661038	23.1572
	rs16941336	T	C	0.127488	0.0267936	1.53e-06	3482	exposure	TRUE	reported	L036oc	NA	textfile	0.00645996	22.6268
	rs77356209	C	T	0.216874	0.0483299	6.66e-06	3379	exposure	TRUE	reported	L036oc	NA	textfile	0.00592401	20.1246
	rs74622183	G	A	-0.201027	0.0428204	2.46e-06	3478	exposure	TRUE	reported	L036oc	NA	textfile	0.00629702	22.0272
	rs7763512	A	G	0.119846	0.0253367	3.11e-06	3259	exposure	TRUE	reported	L036oc	NA	textfile	0.0068185	22.3603
	rs142855850	G	A	0.205013	0.0457138	6.86e-06	3234	exposure	TRUE	reported	L036oc	NA	textfile	0.00618069	20.1002
	rs9349693	G	A	0.117973	0.0259861	5.55e-06	3482	exposure	TRUE	reported	L036oc	NA	textfile	0.00588424	20.5984
	rs486484	G	A	-0.108349	0.0240008	6.61e-06	3456	exposure	TRUE	reported	L036oc	NA	textfile	0.00586231	20.3678
	rs17163238	A	G	0.140987	0.0309117	5.51e-06	3482	exposure	TRUE	reported	L036oc	NA	textfile	0.00593876	20.7904
	rs4928024	G	A	-0.17471	0.0389333	8.19e-06	3481	exposure	TRUE	reported	L036oc	NA	textfile	0.00575155	20.1254
	rs1007475	T	G	0.118065	0.0261271	7.92e-06	3482	exposure	TRUE	reported	L036oc	NA	textfile	0.00583036	20.4086
	SNP	other_allele.exposure	effect_allele.exposure	beta.exposure	se.exposure	pval.exposure	samplesize.exposure	exposure	mr_keep.exposure	pval_origin.exposure	id.exposure	eaf.exposure	data_source.exposure	#VALUE!	#VALUE!
genus.CandidatusSoleaferrea	rs61825792	C	T	0.112199	0.0231856	1.37e-06	6145	exposure	TRUE	reported	lHUMxl	NA	textfile	0.00379638	23.41
	rs10090365	G	A	-0.0834413	0.0180989	4.17e-06	6145	exposure	TRUE	reported	lHUMxl	NA	textfile	0.00344697	21.248
	rs4678258	C	T	0.0986136	0.0215646	5.53e-06	6101	exposure	TRUE	reported	lHUMxl	NA	textfile	0.00341588	20.9049
	rs10108780	G	A	-0.092834	0.0199807	3.64e-06	5999	exposure	TRUE	reported	lHUMxl	NA	textfile	0.00358555	21.5799
	rs386526	G	C	0.0818459	0.0180086	8.33e-06	6144	exposure	TRUE	reported	lHUMxl	NA	textfile	0.00335061	20.6486
	rs36155147	T	C	0.104966	0.0240995	5.41e-06	5958	exposure	TRUE	reported	lHUMxl	NA	textfile	0.00317395	18.9642
	rs9973954	G	A	0.0892075	0.0195401	5.95e-06	6145	exposure	TRUE	reported	lHUMxl	NA	textfile	0.0033803	20.8356
	rs6881988	C	G	-0.0819131	0.018185	9.23e-06	6140	exposure	TRUE	reported	lHUMxl	NA	textfile	0.00329365	20.2832
	rs11153159	C	G	-0.12805	0.0285446	4.42e-06	6101	exposure	TRUE	reported	lHUMxl	NA	textfile	0.00328761	20.1172
	rs10809135	C	T	0.0834858	0.0182426	5.47e-06	5999	exposure	TRUE	reported	lHUMxl	NA	textfile	0.00347903	20.9366
	rs7400877	C	T	-0.0951085	0.0212799	9.29e-06	6145	exposure	TRUE	reported	lHUMxl	NA	textfile	0.00324017	19.9691
	rs6489992	G	A	-0.0840437	0.0187031	7.89e-06	6142	exposure	TRUE	reported	lHUMxl	NA	textfile	0.0032768	20.1857
	rs6494306	G	A	-0.0969304	0.0214221	5.8e-06	6145	exposure	TRUE	reported	lHUMxl	NA	textfile	0.0033207	20.467
	rs12500231	T	A	0.0813853	0.0182696	7.68e-06	6145	exposure	TRUE	reported	lHUMxl	NA	textfile	0.00321895	19.8379
	rs2193878	A	T	0.228255	0.0509241	9.46e-06	3088	exposure	TRUE	reported	lHUMxl	NA	textfile	0.00646398	20.0776
	rs830149	G	C	0.184647	0.0397237	9.58e-06	5065	exposure	TRUE	reported	lHUMxl	NA	textfile	0.0042477	21.5979
	SNP	other_allele.exposure	effect_allele.exposure	beta.exposure	se.exposure	pval.exposure	samplesize.exposure	exposure	mr_keep.exposure	pval_origin.exposure	id.exposure	eaf.exposure	data_source.exposure	#VALUE!	#VALUE!
genus.Catenibacterium	rs12404911	T	C	0.140717	0.0304142	2.8e-06	3239	exposure	TRUE	reported	7WMBhy	NA	textfile	0.00656552	21.3931
	rs77285108	A	G	-0.161826	0.0353447	3.63e-06	3210	exposure	TRUE	reported	7WMBhy	NA	textfile	0.0064881	20.9497
	rs73128290	G	A	0.129726	0.0284563	4.29e-06	3239	exposure	TRUE	reported	7WMBhy	NA	textfile	0.00637546	20.7698
	rs212393	A	G	-0.135254	0.0286209	3.62e-06	3239	exposure	TRUE	reported	7WMBhy	NA	textfile	0.0068476	22.3185
	rs7742829	T	C	0.11411	0.0251099	5.61e-06	3239	exposure	TRUE	reported	7WMBhy	NA	textfile	0.0063356	20.6391
	SNP	other_allele.exposure	effect_allele.exposure	beta.exposure	se.exposure	pval.exposure	samplesize.exposure	exposure	mr_keep.exposure	pval_origin.exposure	id.exposure	eaf.exposure	data_source.exposure	#VALUE!	#VALUE!
genus.ChristensenellaceaeR	rs78521377	T	C	0.124992	0.0274797	5.61e-06	12605	exposure	TRUE	reported	bzG0qD	NA	textfile	0.00163864	20.6857
	rs62467127	T	C	0.114108	0.0251983	3.25e-06	12719	exposure	TRUE	reported	bzG0qD	NA	textfile	0.00160968	20.5033
	rs17081797	G	A	-0.0904325	0.0204253	3.34e-06	16324	exposure	TRUE	reported	bzG0qD	NA	textfile	0.0011994	19.6001
	rs62132810	G	A	-0.0828853	0.0179623	5.67e-06	15066	exposure	TRUE	reported	bzG0qD	NA	textfile	0.00141131	21.29
	rs60954665	G	T	0.049815	0.0110787	7.13e-06	16324	exposure	TRUE	reported	bzG0qD	NA	textfile	0.00123702	20.2156
	rs10461257	G	A	-0.0551969	0.0122069	6.51e-06	15987	exposure	TRUE	reported	bzG0qD	NA	textfile	0.00127731	20.4439
	rs79150079	A	C	0.121547	0.0270977	9.42e-06	11994	exposure	TRUE	reported	bzG0qD	NA	textfile	0.00167466	20.1163
	rs62190261	C	A	0.0958394	0.0214723	8.74e-06	15274	exposure	TRUE	reported	bzG0qD	NA	textfile	0.00130261	19.9193
	rs892686	G	A	0.0514099	0.011136	3.97e-06	16325	exposure	TRUE	reported	bzG0qD	NA	textfile	0.00130382	21.31
	rs999354	A	T	0.0580248	0.0117185	7.01e-07	16324	exposure	TRUE	reported	bzG0qD	NA	textfile	0.0014997	24.5148
	rs73952017	T	C	-0.0862164	0.0194354	8.46e-06	15274	exposure	TRUE	reported	bzG0qD	NA	textfile	0.00128671	19.676
	SNP	other_allele.exposure	effect_allele.exposure	beta.exposure	se.exposure	pval.exposure	samplesize.exposure	exposure	mr_keep.exposure	pval_origin.exposure	id.exposure	eaf.exposure	data_source.exposure	#VALUE!	#VALUE!
genus.Clostridiumsensustricto1	rs550843	C	T	-0.0783246	0.0169209	2.05e-06	14102	exposure	TRUE	reported	GgSRGG	NA	textfile	0.00151708	21.4233
	rs2795528	A	G	-0.184315	0.0392204	2.72e-06	6366	exposure	TRUE	reported	GgSRGG	NA	textfile	0.0034572	22.078
	rs2817172	T	C	0.058139	0.0124492	2.77e-06	13658	exposure	TRUE	reported	GgSRGG	NA	textfile	0.0015943	21.8065
	rs115807074	G	A	-0.22736	0.0492575	4.32e-06	4229	exposure	TRUE	reported	GgSRGG	NA	textfile	0.00501259	21.295
	rs116847295	T	C	0.110021	0.0246032	4.58e-06	12910	exposure	TRUE	reported	GgSRGG	NA	textfile	0.00154659	19.9943
	rs12341505	A	G	0.0810718	0.0180121	4.82e-06	14118	exposure	TRUE	reported	GgSRGG	NA	textfile	0.00143289	20.2558
	rs11586026	T	A	0.110967	0.0250498	8.85e-06	13095	exposure	TRUE	reported	GgSRGG	NA	textfile	0.00149631	19.6206
	rs11264403	A	G	-0.139062	0.0334454	7.76e-06	7285	exposure	TRUE	reported	GgSRGG	NA	textfile	0.00236745	17.2831
	rs12490337	G	C	-0.0616879	0.0137581	7.49e-06	14121	exposure	TRUE	reported	GgSRGG	NA	textfile	0.00142167	20.1012
	SNP	other_allele.exposure	effect_allele.exposure	beta.exposure	se.exposure	pval.exposure	samplesize.exposure	exposure	mr_keep.exposure	pval_origin.exposure	id.exposure	eaf.exposure	data_source.exposure	#VALUE!	#VALUE!
genus.Collinsella	rs9541268	A	C	0.09597	0.0197312	8.79e-07	12914	exposure	TRUE	reported	5moYuA	NA	textfile	0.00182855	23.6535
	rs2671662	G	C	-0.0567751	0.011945	2.22e-06	14334	exposure	TRUE	reported	5moYuA	NA	textfile	0.00157359	22.5883
	rs73052258	A	G	0.0930178	0.0202658	1.72e-06	14334	exposure	TRUE	reported	5moYuA	NA	textfile	0.00146757	21.0641
	rs2103510	A	G	0.0786551	0.0168217	2.42e-06	14334	exposure	TRUE	reported	5moYuA	NA	textfile	0.00152295	21.8602
	rs75672793	G	A	-0.108908	0.0240522	6.14e-06	12601	exposure	TRUE	reported	5moYuA	NA	textfile	0.00162443	20.4995
	rs10890671	C	T	-0.0537401	0.0118848	6.52e-06	14334	exposure	TRUE	reported	5moYuA	NA	textfile	0.00142438	20.4433
	rs12921100	T	A	0.0563759	0.0127019	8.23e-06	14334	exposure	TRUE	reported	5moYuA	NA	textfile	0.00137242	19.6965
	rs62448871	A	C	-0.0540309	0.0120324	6.78e-06	14334	exposure	TRUE	reported	5moYuA	NA	textfile	0.00140476	20.1613
	rs59414781	G	C	0.0668866	0.0149773	9.15e-06	14334	exposure	TRUE	reported	5moYuA	NA	textfile	0.00138944	19.9412
	rs1496626	C	T	-0.0722307	0.01616	6.78e-06	14334	exposure	TRUE	reported	5moYuA	NA	textfile	0.00139183	19.9755
	rs149807560	A	C	-0.104264	0.0235841	7.1e-06	13473	exposure	TRUE	reported	5moYuA	NA	textfile	0.00144857	19.5419
	rs11597285	T	G	-0.0537947	0.0120548	9.38e-06	14334	exposure	TRUE	reported	5moYuA	NA	textfile	0.00138734	19.911
	SNP	other_allele.exposure	effect_allele.exposure	beta.exposure	se.exposure	pval.exposure	samplesize.exposure	exposure	mr_keep.exposure	pval_origin.exposure	id.exposure	eaf.exposure	data_source.exposure	#VALUE!	#VALUE!
genus.Coprobacter	rs305411	G	A	0.129218	0.0264518	1.01e-06	6777	exposure	TRUE	reported	uVAvMR	NA	textfile	0.00350893	23.8567
	rs12684609	C	T	0.100827	0.0220366	6.1e-06	6364	exposure	TRUE	reported	uVAvMR	NA	textfile	0.00327873	20.9279
	rs3828477	T	G	-0.091218	0.019569	2.89e-06	6798	exposure	TRUE	reported	uVAvMR	NA	textfile	0.00318606	21.7217
	rs55672356	A	T	-0.193354	0.0413815	2.74e-06	4903	exposure	TRUE	reported	uVAvMR	NA	textfile	0.00443306	21.8232
	rs143662916	T	C	0.253264	0.0540141	3.07e-06	3083	exposure	TRUE	reported	uVAvMR	NA	textfile	0.00708064	21.971
	rs213863	T	C	-0.0887412	0.0188377	2.35e-06	6798	exposure	TRUE	reported	uVAvMR	NA	textfile	0.00325385	22.1853
	rs72821405	C	T	-0.147365	0.0319978	4.76e-06	6177	exposure	TRUE	reported	uVAvMR	NA	textfile	0.00342203	21.2036
	rs11532348	T	C	-0.103931	0.0226826	5.71e-06	6364	exposure	TRUE	reported	uVAvMR	NA	textfile	0.00328806	20.9876
	rs12996055	C	A	0.0921817	0.0209405	8.08e-06	6570	exposure	TRUE	reported	uVAvMR	NA	textfile	0.00294084	19.3724
	rs5011652	C	G	0.0899597	0.020001	5.51e-06	6783	exposure	TRUE	reported	uVAvMR	NA	textfile	0.00297358	20.224
	rs74919520	A	G	0.125703	0.0276296	5.76e-06	6387	exposure	TRUE	reported	uVAvMR	NA	textfile	0.00323028	20.6922
	rs28402691	C	T	0.110695	0.0251199	9.56e-06	6387	exposure	TRUE	reported	uVAvMR	NA	textfile	0.00303115	19.4127
	rs189356	A	G	0.0781125	0.0171916	6.26e-06	6763	exposure	TRUE	reported	uVAvMR	NA	textfile	0.00304329	20.6385
	rs76001613	G	C	0.21591	0.0493019	9.13e-06	3385	exposure	TRUE	reported	uVAvMR	NA	textfile	0.00563389	19.1674
	SNP	other_allele.exposure	effect_allele.exposure	beta.exposure	se.exposure	pval.exposure	samplesize.exposure	exposure	mr_keep.exposure	pval_origin.exposure	id.exposure	eaf.exposure	data_source.exposure	#VALUE!	#VALUE!
genus.Coprococcus1	rs56405618	G	A	-0.08963	0.0186508	1.57e-06	16379	exposure	TRUE	reported	dYaHj1	NA	textfile	0.00140803	23.0918
	rs4277593	A	G	-0.0585649	0.0109914	1.14e-07	16651	exposure	TRUE	reported	dYaHj1	NA	textfile	0.00170213	28.387
	rs1519491	C	T	0.0499197	0.0113558	8.95e-06	16733	exposure	TRUE	reported	dYaHj1	NA	textfile	0.00115355	19.3223
	rs74101919	C	T	-0.0718989	0.0144651	1.03e-06	16732	exposure	TRUE	reported	dYaHj1	NA	textfile	0.00147439	24.7029
	rs1010560	A	C	0.0580232	0.0122722	1.96e-06	16723	exposure	TRUE	reported	dYaHj1	NA	textfile	0.00133496	22.3517
	rs73031725	C	T	0.167591	0.0355224	1.98e-06	7206	exposure	TRUE	reported	dYaHj1	NA	textfile	0.00307938	22.2524
	rs1576241	G	A	-0.0510343	0.0109535	3.33e-06	16729	exposure	TRUE	reported	dYaHj1	NA	textfile	0.00129595	21.7056
	rs73167075	C	T	0.0573137	0.0127573	8.57e-06	16733	exposure	TRUE	reported	dYaHj1	NA	textfile	0.00120476	20.1812
	rs12794898	T	G	0.0903299	0.0197212	4.92e-06	15186	exposure	TRUE	reported	dYaHj1	NA	textfile	0.0013796	20.9767
	rs946513	T	C	0.205899	0.0460018	8.62e-06	4310	exposure	TRUE	reported	dYaHj1	NA	textfile	0.00462666	20.0243
	rs1762123	T	C	-0.0891532	0.0198554	8.01e-06	16724	exposure	TRUE	reported	dYaHj1	NA	textfile	0.00120407	20.1588
	rs7784490	G	C	-0.0518543	0.0113136	4.55e-06	16733	exposure	TRUE	reported	dYaHj1	NA	textfile	0.00125386	21.0047
	rs12886051	C	G	-0.0521782	0.0118051	8.01e-06	16633	exposure	TRUE	reported	dYaHj1	NA	textfile	0.00117317	19.5339
	rs2907920	G	A	0.0561173	0.0126824	7.65e-06	16040	exposure	TRUE	reported	dYaHj1	NA	textfile	0.00121915	19.5766
	SNP	other_allele.exposure	effect_allele.exposure	beta.exposure	se.exposure	pval.exposure	samplesize.exposure	exposure	mr_keep.exposure	pval_origin.exposure	id.exposure	eaf.exposure	data_source.exposure	#VALUE!	#VALUE!
genus.Coprococcus2	rs12634070	C	T	0.0736486	0.0164921	9.95e-06	11457	exposure	TRUE	reported	JSb5ux	NA	textfile	0.0017376	19.9388
	rs61823518	C	A	-0.0955381	0.0215724	6.68e-06	10980	exposure	TRUE	reported	JSb5ux	NA	textfile	0.00178311	19.6099
	rs10070053	G	A	0.0594312	0.0135375	7.65e-06	11473	exposure	TRUE	reported	JSb5ux	NA	textfile	0.00167704	19.2697
	rs2482516	T	C	0.0754415	0.0164619	4.72e-06	11483	exposure	TRUE	reported	JSb5ux	NA	textfile	0.00182563	20.9984
	rs59936925	T	A	0.117085	0.0233995	9.38e-07	10931	exposure	TRUE	reported	JSb5ux	NA	textfile	0.00228528	25.033
	rs6677933	T	C	-0.0804405	0.0164216	1.19e-06	11483	exposure	TRUE	reported	JSb5ux	NA	textfile	0.00208524	23.9906
	rs1958519	A	T	0.0665288	0.0138558	1.58e-06	11009	exposure	TRUE	reported	JSb5ux	NA	textfile	0.00208978	23.0503
	rs72680320	C	T	-0.0649382	0.013919	2.27e-06	11009	exposure	TRUE	reported	JSb5ux	NA	textfile	0.00197324	21.7623
	rs35890118	G	A	-0.066536	0.0147661	8.26e-06	11478	exposure	TRUE	reported	JSb5ux	NA	textfile	0.00176583	20.3005
	rs9426473	G	A	0.0727361	0.0161662	6.31e-06	11486	exposure	TRUE	reported	JSb5ux	NA	textfile	0.00175935	20.24
	SNP	other_allele.exposure	effect_allele.exposure	beta.exposure	se.exposure	pval.exposure	samplesize.exposure	exposure	mr_keep.exposure	pval_origin.exposure	id.exposure	eaf.exposure	data_source.exposure	#VALUE!	#VALUE!
genus.Coprococcus3	rs8100692	C	T	0.0577411	0.0113476	4.16e-07	15829	exposure	TRUE	reported	t6xTyg	NA	textfile	0.00163305	25.8885
	rs62481985	C	G	-0.0582385	0.0115052	4.18e-07	15472	exposure	TRUE	reported	t6xTyg	NA	textfile	0.00165335	25.6197
	rs178271	C	T	0.145257	0.0294239	7.81e-07	10794	exposure	TRUE	reported	t6xTyg	NA	textfile	0.00225275	24.3665
	rs13394391	T	C	-0.0709302	0.0150918	2.2e-06	15834	exposure	TRUE	reported	t6xTyg	NA	textfile	0.00139311	22.0864
	rs11080344	T	C	0.0516921	0.0113054	4.79e-06	15835	exposure	TRUE	reported	t6xTyg	NA	textfile	0.00131851	20.9036
	rs7521171	A	G	-0.0596434	0.0129279	4.32e-06	15472	exposure	TRUE	reported	t6xTyg	NA	textfile	0.00137382	21.2822
	rs11077359	C	T	-0.0645443	0.0148833	9.64e-06	15378	exposure	TRUE	reported	t6xTyg	NA	textfile	0.00122148	18.8044
	rs13247359	A	G	0.051211	0.0113031	7.33e-06	15833	exposure	TRUE	reported	t6xTyg	NA	textfile	0.00129481	20.5247
	rs4575475	A	G	0.0619514	0.0137787	7.04e-06	15154	exposure	TRUE	reported	t6xTyg	NA	textfile	0.00133223	20.2128
	rs10810043	G	A	0.0515518	0.0115923	9.27e-06	15833	exposure	TRUE	reported	t6xTyg	NA	textfile	0.00124751	19.7739
	SNP	other_allele.exposure	effect_allele.exposure	beta.exposure	se.exposure	pval.exposure	samplesize.exposure	exposure	mr_keep.exposure	pval_origin.exposure	id.exposure	eaf.exposure	data_source.exposure	#VALUE!	#VALUE!
genus.DefluviitaleaceaeUCG011	rs4677103	G	A	0.0977912	0.0197263	9.6e-07	7983	exposure	TRUE	reported	umbE5h	NA	textfile	0.00306906	24.5696
	rs72731813	T	C	-0.147383	0.0293796	4.33e-07	7767	exposure	TRUE	reported	umbE5h	NA	textfile	0.00322957	25.1588
	rs28696126	T	A	-0.106503	0.0238473	6.63e-06	7811	exposure	TRUE	reported	umbE5h	NA	textfile	0.00254701	19.9404
	rs112893842	C	T	0.11381	0.0232806	1.45e-06	8183	exposure	TRUE	reported	umbE5h	NA	textfile	0.00291203	23.8929
	rs9725395	G	A	-0.13834	0.029554	3.52e-06	8011	exposure	TRUE	reported	umbE5h	NA	textfile	0.00272765	21.9055
	rs55658617	C	T	0.174369	0.0362226	2.15e-06	6663	exposure	TRUE	reported	umbE5h	NA	textfile	0.00346579	23.1659
	rs9608282	G	T	0.142939	0.0299793	2.52e-06	7716	exposure	TRUE	reported	umbE5h	NA	textfile	0.00293758	22.7273
	rs1582238	C	T	0.0805036	0.0167257	1.57e-06	7983	exposure	TRUE	reported	umbE5h	NA	textfile	0.0028936	23.1609
	rs4344384	T	G	0.0715978	0.0156309	4.83e-06	8180	exposure	TRUE	reported	umbE5h	NA	textfile	0.00255838	20.9761
	rs2892880	A	G	0.0817755	0.0181686	6.83e-06	8182	exposure	TRUE	reported	umbE5h	NA	textfile	0.00246984	20.2533
	SNP	other_allele.exposure	effect_allele.exposure	beta.exposure	se.exposure	pval.exposure	samplesize.exposure	exposure	mr_keep.exposure	pval_origin.exposure	id.exposure	eaf.exposure	data_source.exposure	#VALUE!	#VALUE!
genus.Desulfovibrio	rs6580353	C	T	0.0770979	0.0169735	4.94e-06	9241	exposure	TRUE	reported	lHUMxl	NA	textfile	0.00222768	20.6275
	rs11160353	A	T	-0.0691756	0.0147285	2.7e-06	9234	exposure	TRUE	reported	lHUMxl	NA	textfile	0.00238321	22.0543
	rs2853179	T	C	0.0811971	0.0174234	2.42e-06	8949	exposure	TRUE	reported	lHUMxl	NA	textfile	0.00242095	21.7128
	rs16863365	G	A	0.109402	0.0226964	1.79e-06	8776	exposure	TRUE	reported	lHUMxl	NA	textfile	0.00264056	23.2296
	rs12031543	C	T	-0.127185	0.0281887	6.55e-06	8855	exposure	TRUE	reported	lHUMxl	NA	textfile	0.00229369	20.3527
	rs13066142	A	G	0.119141	0.0250891	3.79e-06	9241	exposure	TRUE	reported	lHUMxl	NA	textfile	0.0024343	22.5453
	rs2590913	A	G	0.154496	0.0339396	6.65e-06	7225	exposure	TRUE	reported	lHUMxl	NA	textfile	0.0028598	20.7156
	rs2032031	G	A	-0.0654931	0.0148681	9.14e-06	9241	exposure	TRUE	reported	lHUMxl	NA	textfile	0.00209532	19.3993
	rs72647089	G	T	-0.106594	0.0239337	8.3e-06	8985	exposure	TRUE	reported	lHUMxl	NA	textfile	0.0022028	19.8314
	rs7729080	A	C	-0.070287	0.0157691	9.96e-06	9241	exposure	TRUE	reported	lHUMxl	NA	textfile	0.00214528	19.8628
	rs4797774	A	G	0.212582	0.0470044	5.64e-06	3476	exposure	TRUE	reported	lHUMxl	NA	textfile	0.00584988	20.4421
	SNP	other_allele.exposure	effect_allele.exposure	beta.exposure	se.exposure	pval.exposure	samplesize.exposure	exposure	mr_keep.exposure	pval_origin.exposure	id.exposure	eaf.exposure	data_source.exposure	#VALUE!	#VALUE!
genus.Dialister	rs11166701	A	G	-0.0655301	0.013186	5.51e-07	11720	exposure	TRUE	reported	REb5oj	NA	textfile	0.00210288	24.6934
	rs517089	A	T	0.076227	0.0170411	5.14e-06	11988	exposure	TRUE	reported	REb5oj	NA	textfile	0.00166629	20.0055
	rs4747450	A	C	0.0668509	0.0147685	5.84e-06	11987	exposure	TRUE	reported	REb5oj	NA	textfile	0.00170642	20.4864
	rs2314294	C	T	0.0865932	0.0193719	8.08e-06	11339	exposure	TRUE	reported	REb5oj	NA	textfile	0.00175907	19.9778
	rs4753063	A	G	-0.0596297	0.0130052	4.86e-06	11989	exposure	TRUE	reported	REb5oj	NA	textfile	0.00175044	21.0194
	rs2435610	C	A	0.0647131	0.0143314	5.93e-06	11984	exposure	TRUE	reported	REb5oj	NA	textfile	0.0016985	20.3861
	rs10938938	A	G	-0.0773514	0.0170915	7.37e-06	11401	exposure	TRUE	reported	REb5oj	NA	textfile	0.00179331	20.4786
	rs10138457	C	T	-0.113054	0.0261933	7.88e-06	10968	exposure	TRUE	reported	REb5oj	NA	textfile	0.00169561	18.6257
	rs11071887	C	T	0.0662403	0.0146315	5.91e-06	11989	exposure	TRUE	reported	REb5oj	NA	textfile	0.00170664	20.4925
	rs764177	A	C	-0.0601454	0.0135366	9.61e-06	11988	exposure	TRUE	reported	REb5oj	NA	textfile	0.00164409	19.7385
	rs76680460	A	G	-0.161296	0.0364332	8.19e-06	7176	exposure	TRUE	reported	REb5oj	NA	textfile	0.00272387	19.5944
	rs75416973	G	A	0.0727223	0.016451	9.46e-06	11402	exposure	TRUE	reported	REb5oj	NA	textfile	0.00171091	19.5378
	SNP	other_allele.exposure	effect_allele.exposure	beta.exposure	se.exposure	pval.exposure	samplesize.exposure	exposure	mr_keep.exposure	pval_origin.exposure	id.exposure	eaf.exposure	data_source.exposure	#VALUE!	#VALUE!
	rs3752849	A	G	0.163846	0.036608	7.68e-06	5322	exposure	TRUE	reported	XO0AR8	NA	textfile	0.00374984	20.0242
genus.Dorea	rs345219	G	T	-0.0497368	0.0112621	8.8e-06	17215	exposure	TRUE	reported	XO0AR8	NA	textfile	0.00113167	19.5015
	rs62583469	A	T	-0.0634136	0.0142227	5.78e-06	16819	exposure	TRUE	reported	XO0AR8	NA	textfile	0.00118056	19.8769
	rs3005511	G	A	0.0516127	0.0112852	5.29e-06	17610	exposure	TRUE	reported	XO0AR8	NA	textfile	0.00118636	20.9143
	rs1899291	T	C	0.0697217	0.0150285	4.57e-06	17609	exposure	TRUE	reported	XO0AR8	NA	textfile	0.00122079	21.5208
	rs12537781	C	T	-0.055544	0.0125223	9.15e-06	17608	exposure	TRUE	reported	XO0AR8	NA	textfile	0.00111612	19.6724
	rs12216169	A	T	0.0881722	0.0193683	5.33e-06	16086	exposure	TRUE	reported	XO0AR8	NA	textfile	0.00128669	20.7217
	rs13279148	A	G	0.0715309	0.0150878	2.25e-06	17605	exposure	TRUE	reported	XO0AR8	NA	textfile	0.00127511	22.4744
	rs62503162	G	A	-0.0974091	0.0194379	7.47e-07	16210	exposure	TRUE	reported	XO0AR8	NA	textfile	0.00154684	25.11
	rs73729431	T	C	-0.13745	0.0299983	3.17e-06	9596	exposure	TRUE	reported	XO0AR8	NA	textfile	0.00218302	20.9897
	rs4793307	T	C	0.0574165	0.0122472	4.01e-06	17600	exposure	TRUE	reported	XO0AR8	NA	textfile	0.00124723	21.9762
	rs11150408	G	T	0.0488254	0.0109063	7.06e-06	17215	exposure	TRUE	reported	XO0AR8	NA	textfile	0.00116284	20.0393
	SNP	other_allele.exposure	effect_allele.exposure	beta.exposure	se.exposure	pval.exposure	samplesize.exposure	exposure	mr_keep.exposure	pval_origin.exposure	id.exposure	eaf.exposure	data_source.exposure	#VALUE!	#VALUE!
genus.Eggerthella	rs112205261	C	T	-0.188618	0.0403613	3.35e-06	5036	exposure	TRUE	reported	YvWEzs	NA	textfile	0.00431788	21.8305
	rs3851328	G	T	-0.107774	0.0236527	4.18e-06	5147	exposure	TRUE	reported	YvWEzs	NA	textfile	0.0040176	20.754
	rs2240838	G	A	0.0980582	0.0197653	7.36e-07	5147	exposure	TRUE	reported	YvWEzs	NA	textfile	0.00475922	24.6033
	rs2223081	A	G	0.102572	0.0221108	3.89e-06	5147	exposure	TRUE	reported	YvWEzs	NA	textfile	0.00416372	21.5119
	rs4985746	A	G	0.110522	0.0247653	5.71e-06	4906	exposure	TRUE	reported	YvWEzs	NA	textfile	0.00404322	19.9084
	rs1784446	A	G	0.0907728	0.0198096	5.23e-06	5147	exposure	TRUE	reported	YvWEzs	NA	textfile	0.00406292	20.989
	rs76663501	T	C	0.175349	0.0378576	4.83e-06	4814	exposure	TRUE	reported	YvWEzs	NA	textfile	0.00443674	21.4448
	rs6430926	T	C	0.0879736	0.0197127	8.37e-06	5147	exposure	TRUE	reported	YvWEzs	NA	textfile	0.0038546	19.9087
	rs2877457	A	G	-0.093486	0.0210208	9.03e-06	5083	exposure	TRUE	reported	YvWEzs	NA	textfile	0.00387606	19.7709
	rs13070736	C	A	-0.121331	0.0272024	7.62e-06	5147	exposure	TRUE	reported	YvWEzs	NA	textfile	0.00385035	19.8866
	rs67490567	C	T	0.108495	0.0245457	8.94e-06	5083	exposure	TRUE	reported	YvWEzs	NA	textfile	0.00382895	19.5297
	SNP	other_allele.exposure	effect_allele.exposure	beta.exposure	se.exposure	pval.exposure	samplesize.exposure	exposure	mr_keep.exposure	pval_origin.exposure	id.exposure	eaf.exposure	data_source.exposure	#VALUE!	#VALUE!
genus.Eisenbergiella	rs3812426	A	G	0.106447	0.0224159	2.72e-06	5583	exposure	TRUE	reported	X7IBqE	NA	textfile	0.0040229	22.5425
	rs1508033	C	A	0.091546	0.0195787	3.23e-06	5580	exposure	TRUE	reported	X7IBqE	NA	textfile	0.00390284	21.8553
	rs12278566	A	T	-0.121065	0.0251658	1.65e-06	5582	exposure	TRUE	reported	X7IBqE	NA	textfile	0.00412883	23.1344
	rs2683098	T	C	0.107319	0.022515	2.24e-06	5582	exposure	TRUE	reported	X7IBqE	NA	textfile	0.00405372	22.7118
	rs11079158	C	T	0.100627	0.022546	7.35e-06	5582	exposure	TRUE	reported	X7IBqE	NA	textfile	0.0035559	19.9128
	rs12257723	C	A	-0.0952742	0.0211569	8.85e-06	5582	exposure	TRUE	reported	X7IBqE	NA	textfile	0.00361978	20.2717
	rs13258851	G	A	0.137001	0.0302124	7.75e-06	5583	exposure	TRUE	reported	X7IBqE	NA	textfile	0.00366957	20.5553
	rs12710729	A	C	0.0893384	0.0199069	9.84e-06	5583	exposure	TRUE	reported	X7IBqE	NA	textfile	0.00359448	20.1332
	rs4462860	A	G	0.0939071	0.0201104	4.16e-06	5460	exposure	TRUE	reported	X7IBqE	NA	textfile	0.00397769	21.7969
	rs11027642	T	C	0.129006	0.0284844	4.92e-06	5583	exposure	TRUE	reported	X7IBqE	NA	textfile	0.00366052	20.5044
	rs11938607	C	T	0.0978125	0.0216636	8.22e-06	5583	exposure	TRUE	reported	X7IBqE	NA	textfile	0.00363813	20.3786
	rs1553971	G	T	0.120965	0.0263054	5.27e-06	5583	exposure	TRUE	reported	X7IBqE	NA	textfile	0.00377325	21.1383
	SNP	other_allele.exposure	effect_allele.exposure	beta.exposure	se.exposure	pval.exposure	samplesize.exposure	exposure	mr_keep.exposure	pval_origin.exposure	id.exposure	eaf.exposure	data_source.exposure	#VALUE!	#VALUE!
genus.Enterorhabdus	rs11098863	A	T	-0.0966008	0.0162677	3.06e-09	7524	exposure	TRUE	reported	IuTIPm	NA	textfile	0.00466477	35.2528
	rs7923280	T	A	0.0860019	0.0169148	5.24e-07	7524	exposure	TRUE	reported	IuTIPm	NA	textfile	0.00342407	25.8443
	rs424715	C	T	0.0818743	0.0174855	4.41e-06	7524	exposure	TRUE	reported	IuTIPm	NA	textfile	0.00290555	21.9192
	rs114731706	G	T	0.182308	0.0382298	2.17e-06	5956	exposure	TRUE	reported	IuTIPm	NA	textfile	0.00380363	22.7333
	rs3017103	G	A	0.0980897	0.0208995	2.94e-06	7524	exposure	TRUE	reported	IuTIPm	NA	textfile	0.00291916	22.0222
	rs73331712	C	T	0.26199	0.055123	4.85e-06	3109	exposure	TRUE	reported	IuTIPm	NA	textfile	0.00721335	22.5747
	rs77655283	A	G	0.132988	0.0298306	5.88e-06	7494	exposure	TRUE	reported	IuTIPm	NA	textfile	0.00264506	19.8694
	rs9470637	T	A	-0.0755513	0.0166263	5.7e-06	7524	exposure	TRUE	reported	IuTIPm	NA	textfile	0.00273687	20.6432
	rs10098492	C	T	0.132323	0.0293688	6.41e-06	7361	exposure	TRUE	reported	IuTIPm	NA	textfile	0.00275021	20.2946
	rs2051957	T	C	0.0843291	0.0189864	8.9e-06	7524	exposure	TRUE	reported	IuTIPm	NA	textfile	0.00261507	19.7221
	SNP	other_allele.exposure	effect_allele.exposure	beta.exposure	se.exposure	pval.exposure	samplesize.exposure	exposure	mr_keep.exposure	pval_origin.exposure	id.exposure	eaf.exposure	data_source.exposure	#VALUE!	#VALUE!
genus.Erysipelatoclostridium	rs7221249	G	A	0.0839861	0.0142741	4.31e-09	9781	exposure	TRUE	reported	NGwDQY	NA	textfile	0.00352693	34.6119
	rs710230	C	T	0.143381	0.0281514	6.33e-07	9016	exposure	TRUE	reported	NGwDQY	NA	textfile	0.00286895	25.9352
	rs4697572	G	A	-0.0810636	0.0163308	7.59e-07	9779	exposure	TRUE	reported	NGwDQY	NA	textfile	0.00251333	24.6347
	rs17804233	C	T	-0.0662914	0.0144203	4.59e-06	9783	exposure	TRUE	reported	NGwDQY	NA	textfile	0.00215554	21.1289
	rs58236560	T	G	-0.111157	0.0234426	2.16e-06	9368	exposure	TRUE	reported	NGwDQY	NA	textfile	0.00239428	22.4786
	rs622418	G	A	-0.0668051	0.0143224	3.68e-06	9783	exposure	TRUE	reported	NGwDQY	NA	textfile	0.00221895	21.7518
	rs340991	G	A	-0.0740482	0.0158891	3.75e-06	9781	exposure	TRUE	reported	NGwDQY	NA	textfile	0.00221555	21.714
	rs1434153	A	G	-0.0684526	0.0152443	6.85e-06	9662	exposure	TRUE	reported	NGwDQY	NA	textfile	0.00208253	20.1593
	rs6474512	C	A	0.067015	0.0143201	3.02e-06	9783	exposure	TRUE	reported	NGwDQY	NA	textfile	0.0022336	21.8958
	rs9590927	A	G	-0.0646003	0.0143479	6.39e-06	9782	exposure	TRUE	reported	NGwDQY	NA	textfile	0.00206806	20.2675
	rs61806970	T	C	0.142548	0.0320688	9.09e-06	8644	exposure	TRUE	reported	NGwDQY	NA	textfile	0.00228061	19.754
	rs45480394	G	T	-0.0687134	0.0151835	7.66e-06	9604	exposure	TRUE	reported	NGwDQY	NA	textfile	0.00212794	20.4761
	rs2901723	A	C	0.0641339	0.0144295	8.79e-06	9662	exposure	TRUE	reported	NGwDQY	NA	textfile	0.00204043	19.7508
	rs34528142	G	C	-0.0875551	0.0195556	6.13e-06	9604	exposure	TRUE	reported	NGwDQY	NA	textfile	0.00208287	20.0414
	rs16936671	T	C	-0.0968026	0.0217883	6.04e-06	9488	exposure	TRUE	reported	NGwDQY	NA	textfile	0.00207611	19.735
	rs3804326	G	A	0.14147	0.0336352	9.85e-06	7028	exposure	TRUE	reported	NGwDQY	NA	textfile	0.00251083	17.6855
	SNP	other_allele.exposure	effect_allele.exposure	beta.exposure	se.exposure	pval.exposure	samplesize.exposure	exposure	mr_keep.exposure	pval_origin.exposure	id.exposure	eaf.exposure	data_source.exposure	#VALUE!	#VALUE!
genus.ErysipelotrichaceaeUCG003	rs76502207	C	T	0.144844	0.0289929	6.41e-07	10740	exposure	TRUE	reported	P2MhSN	NA	textfile	0.00231848	24.9537
	rs28568391	G	A	-0.0583911	0.0118741	6.42e-07	14544	exposure	TRUE	reported	P2MhSN	NA	textfile	0.00165993	24.1788
	rs11994308	T	C	0.115417	0.0242503	1.33e-06	13558	exposure	TRUE	reported	P2MhSN	NA	textfile	0.00166797	22.6488
	rs10164067	G	T	-0.10326	0.0212405	1.13e-06	14427	exposure	TRUE	reported	P2MhSN	NA	textfile	0.00163549	23.6306
	rs8053479	G	A	-0.0838212	0.0186509	5.83e-06	13813	exposure	TRUE	reported	P2MhSN	NA	textfile	0.00146011	20.195
	rs62403464	C	T	-0.0731743	0.0156516	3.44e-06	14899	exposure	TRUE	reported	P2MhSN	NA	textfile	0.0014649	21.8546
	rs17798136	A	G	0.158818	0.0347674	3.24e-06	7421	exposure	TRUE	reported	P2MhSN	NA	textfile	0.00280395	20.861
	rs59104037	G	A	-0.0951263	0.0204742	4.48e-06	14848	exposure	TRUE	reported	P2MhSN	NA	textfile	0.00145174	21.5838
	rs11666127	G	A	-0.0719187	0.0161371	7.9e-06	13813	exposure	TRUE	reported	P2MhSN	NA	textfile	0.0014359	19.8597
	rs59068084	G	T	0.0564772	0.0120224	3.12e-06	14544	exposure	TRUE	reported	P2MhSN	NA	textfile	0.00151504	22.0651
	rs73074432	T	C	0.072154	0.0164378	9.99e-06	14217	exposure	TRUE	reported	P2MhSN	NA	textfile	0.00135344	19.2652
	rs4758231	T	G	-0.0551754	0.0122047	6.55e-06	14890	exposure	TRUE	reported	P2MhSN	NA	textfile	0.00137072	20.4353
	rs74988980	A	G	-0.133141	0.0348574	8.64e-06	5944	exposure	TRUE	reported	P2MhSN	NA	textfile	0.00244845	14.5844
	rs75949021	C	T	-0.169667	0.0374238	3.58e-06	6721	exposure	TRUE	reported	P2MhSN	NA	textfile	0.00304887	20.548
	rs6875357	T	C	0.165673	0.0353831	6.7e-06	7034	exposure	TRUE	reported	P2MhSN	NA	textfile	0.00310713	21.9175
	rs79396538	G	C	0.0848148	0.0191146	8.63e-06	13750	exposure	TRUE	reported	P2MhSN	NA	textfile	0.00142984	19.6855
	rs12251396	G	A	-0.0705399	0.0158766	9.52e-06	14211	exposure	TRUE	reported	P2MhSN	NA	textfile	0.00138716	19.7376
	SNP	other_allele.exposure	effect_allele.exposure	beta.exposure	se.exposure	pval.exposure	samplesize.exposure	exposure	mr_keep.exposure	pval_origin.exposure	id.exposure	eaf.exposure	data_source.exposure	#VALUE!	#VALUE!
genus.Escherichia.Shigella	rs113513883	G	A	0.172283	0.038041	5.28e-06	6280	exposure	TRUE	reported	tnqMVN	NA	textfile	0.00325541	20.5042
	rs2267739	C	G	0.115505	0.0237628	1.42e-06	11853	exposure	TRUE	reported	tnqMVN	NA	textfile	0.00198938	23.6231
	rs1154904	G	A	-0.0613376	0.0130644	3.04e-06	12002	exposure	TRUE	reported	tnqMVN	NA	textfile	0.00183325	22.0395
	rs73208162	G	A	-0.119296	0.024839	2.19e-06	11073	exposure	TRUE	reported	tnqMVN	NA	textfile	0.0020788	23.0623
	rs7502686	C	G	-0.136384	0.0302576	5.9e-06	9990	exposure	TRUE	reported	tnqMVN	NA	textfile	0.00202958	20.3127
	rs57024273	C	T	0.0626172	0.0139919	9.7e-06	11853	exposure	TRUE	reported	tnqMVN	NA	textfile	0.00168684	20.0246
	rs113127095	G	A	0.151009	0.0323434	3.33e-06	8433	exposure	TRUE	reported	tnqMVN	NA	textfile	0.00257829	21.7938
	rs117092367	T	A	0.117362	0.0264533	9.65e-06	10304	exposure	TRUE	reported	tnqMVN	NA	textfile	0.0019066	19.6793
	rs112767262	C	T	0.0732963	0.0163589	8.21e-06	11771	exposure	TRUE	reported	tnqMVN	NA	textfile	0.00170257	20.0717
	rs11706043	A	T	0.075657	0.0164155	5.87e-06	12001	exposure	TRUE	reported	tnqMVN	NA	textfile	0.00176687	21.2381
	rs592299	C	T	-0.0592004	0.0129486	4.77e-06	11995	exposure	TRUE	reported	tnqMVN	NA	textfile	0.00173958	20.8992
	rs4731451	A	G	-0.0609885	0.0135157	7.47e-06	12001	exposure	TRUE	reported	tnqMVN	NA	textfile	0.00169381	20.3585
	rs35555519	G	C	0.101976	0.0222883	4.92e-06	12002	exposure	TRUE	reported	tnqMVN	NA	textfile	0.00174113	20.93
	rs118526	A	C	-0.0594401	0.013598	8e-06	11853	exposure	TRUE	reported	tnqMVN	NA	textfile	0.00160946	19.1045
	rs2798105	G	A	-0.100851	0.0222045	8.25e-06	11296	exposure	TRUE	reported	tnqMVN	NA	textfile	0.00182289	20.6253
	SNP	other_allele.exposure	effect_allele.exposure	beta.exposure	se.exposure	pval.exposure	samplesize.exposure	exposure	mr_keep.exposure	pval_origin.exposure	id.exposure	eaf.exposure	data_source.exposure	#VALUE!	#VALUE!
genus.Faecalibacterium	rs12320842	G	C	0.094833	0.0163962	7.57e-09	17638	exposure	TRUE	reported	hjZBXs	NA	textfile	0.00189304	33.4489
	rs6910935	G	A	0.134864	0.0277032	1.38e-06	12640	exposure	TRUE	reported	hjZBXs	NA	textfile	0.00187142	23.6954
	rs1271565	T	C	-0.0576251	0.0119649	1.3e-06	17638	exposure	TRUE	reported	hjZBXs	NA	textfile	0.00131336	23.1929
	rs10927394	T	G	-0.232262	0.0512364	7.02e-06	3495	exposure	TRUE	reported	hjZBXs	NA	textfile	0.00584529	20.5376
	rs75499067	T	C	0.227585	0.0465522	1.76e-06	4526	exposure	TRUE	reported	hjZBXs	NA	textfile	0.00525295	23.8899
	rs9536330	C	T	-0.048317	0.010797	5.33e-06	18082	exposure	TRUE	reported	hjZBXs	NA	textfile	0.00110628	20.0237
	rs28376661	G	C	0.0504817	0.0109368	3.66e-06	18087	exposure	TRUE	reported	hjZBXs	NA	textfile	0.00117655	21.303
	rs114946999	T	C	-0.0861565	0.01896	5.7e-06	15673	exposure	TRUE	reported	hjZBXs	NA	textfile	0.00131575	20.6463
	rs79656633	C	T	0.145631	0.0323019	8.14e-06	9080	exposure	TRUE	reported	hjZBXs	NA	textfile	0.00223354	20.3215
	rs61875484	G	C	0.0817953	0.018369	9.18e-06	16718	exposure	TRUE	reported	hjZBXs	NA	textfile	0.00118464	19.8259
	rs12753492	C	A	0.0641305	0.0149933	8.8e-06	17525	exposure	TRUE	reported	hjZBXs	NA	textfile	0.00104285	18.2929
	rs2835874	C	T	-0.0866356	0.0196496	7.54e-06	17567	exposure	TRUE	reported	hjZBXs	NA	textfile	0.00110537	19.4374
	rs11776390	C	T	-0.078354	0.017183	6.4e-06	16718	exposure	TRUE	reported	hjZBXs	NA	textfile	0.00124222	20.7907
	SNP	other_allele.exposure	effect_allele.exposure	beta.exposure	se.exposure	pval.exposure	samplesize.exposure	exposure	mr_keep.exposure	pval_origin.exposure	id.exposure	eaf.exposure	data_source.exposure	#VALUE!	#VALUE!
genus.FamilyXIIIAD3011group	rs62200412	T	C	-0.0800851	0.0163834	5.8e-07	13661	exposure	TRUE	reported	Cirw9B	NA	textfile	0.00174603	23.8908
	rs9852893	G	C	0.0657834	0.0129056	3.88e-07	14184	exposure	TRUE	reported	Cirw9B	NA	textfile	0.00182844	25.9785
	rs17156849	A	G	-0.112891	0.0245292	4.19e-06	13352	exposure	TRUE	reported	Cirw9B	NA	textfile	0.00158385	21.178
	rs16840310	G	A	-0.0608052	0.0122149	6.75e-07	14201	exposure	TRUE	reported	Cirw9B	NA	textfile	0.00174191	24.7765
	rs72730932	A	C	-0.0899559	0.0177107	6.89e-07	13102	exposure	TRUE	reported	Cirw9B	NA	textfile	0.00196516	25.7943
	rs16940167	T	C	0.0732552	0.0159898	3.91e-06	14201	exposure	TRUE	reported	Cirw9B	NA	textfile	0.00147581	20.986
	rs62029761	G	A	0.128753	0.0276002	3.89e-06	9655	exposure	TRUE	reported	Cirw9B	NA	textfile	0.00224885	21.757
	rs11736617	A	G	-0.0759493	0.0172101	9.02e-06	13778	exposure	TRUE	reported	Cirw9B	NA	textfile	0.00141151	19.4724
	rs12812672	C	T	-0.096065	0.020828	2.56e-06	13565	exposure	TRUE	reported	Cirw9B	NA	textfile	0.00156579	21.2701
	rs9276029	G	A	-0.0811384	0.0185669	8.93e-06	13566	exposure	TRUE	reported	Cirw9B	NA	textfile	0.00140577	19.0947
	rs12911842	T	A	-0.0811976	0.0183335	6.91e-06	14125	exposure	TRUE	reported	Cirw9B	NA	textfile	0.00138676	19.6125
	rs149302	C	T	-0.0645635	0.0143225	7.48e-06	14192	exposure	TRUE	reported	Cirw9B	NA	textfile	0.00142979	20.3178
	rs9837139	G	A	0.10752	0.0240482	8.71e-06	13527	exposure	TRUE	reported	Cirw9B	NA	textfile	0.00147562	19.9872
	rs739451	T	C	0.0649589	0.0147534	7.88e-06	14197	exposure	TRUE	reported	Cirw9B	NA	textfile	0.00136365	19.3834
	rs11126423	T	C	0.0904399	0.0196301	5.91e-06	13735	exposure	TRUE	reported	Cirw9B	NA	textfile	0.00154303	21.2232
	SNP	other_allele.exposure	effect_allele.exposure	beta.exposure	se.exposure	pval.exposure	samplesize.exposure	exposure	mr_keep.exposure	pval_origin.exposure	id.exposure	eaf.exposure	data_source.exposure	#VALUE!	#VALUE!
genus.FamilyXIIIUCG001	rs1426266	C	T	-0.0665521	0.0137151	1.25e-06	12751	exposure	TRUE	reported	ohnGHn	NA	textfile	0.00184324	23.5429
	rs12049454	C	T	-0.0647298	0.0134065	1.17e-06	12748	exposure	TRUE	reported	ohnGHn	NA	textfile	0.00182532	23.3081
	rs3842897	A	G	-0.112639	0.0242751	5.2e-06	12407	exposure	TRUE	reported	ohnGHn	NA	textfile	0.00173236	21.5272
	rs116979587	A	T	-0.121679	0.0260821	3.05e-06	11989	exposure	TRUE	reported	ohnGHn	NA	textfile	0.00181207	21.7608
	rs62414802	T	C	-0.0611904	0.013457	4.29e-06	12750	exposure	TRUE	reported	ohnGHn	NA	textfile	0.00161904	20.673
	rs2276529	G	C	-0.0759406	0.0165099	5.36e-06	12748	exposure	TRUE	reported	ohnGHn	NA	textfile	0.0016569	21.1539
	rs112362903	G	A	-0.149047	0.0333271	7.88e-06	8579	exposure	TRUE	reported	ohnGHn	NA	textfile	0.00232596	19.9963
	rs8076666	G	A	0.088655	0.0198094	8.02e-06	12265	exposure	TRUE	reported	ohnGHn	NA	textfile	0.00163037	20.0259
	rs7119679	A	G	-0.0809085	0.0174782	3.52e-06	12445	exposure	TRUE	reported	ohnGHn	NA	textfile	0.00171891	21.4252
	rs76463770	G	A	0.19313	0.0419866	3.77e-06	5651	exposure	TRUE	reported	ohnGHn	NA	textfile	0.00373017	21.1506
	SNP	other_allele.exposure	effect_allele.exposure	beta.exposure	se.exposure	pval.exposure	samplesize.exposure	exposure	mr_keep.exposure	pval_origin.exposure	id.exposure	eaf.exposure	data_source.exposure	#VALUE!	#VALUE!
genus.Flavonifractor	rs34066017	G	A	0.0764294	0.0159789	1.52e-06	10705	exposure	TRUE	reported	HaFGdw	NA	textfile	0.00213261	22.8741
	rs12030302	G	A	-0.0692276	0.0137467	5.61e-07	10805	exposure	TRUE	reported	HaFGdw	NA	textfile	0.00234163	25.356
	rs806808	C	T	0.0667272	0.0136557	1.18e-06	10801	exposure	TRUE	reported	HaFGdw	NA	textfile	0.00220573	23.8723
	rs11811696	C	T	-0.116063	0.0241012	2.07e-06	10221	exposure	TRUE	reported	HaFGdw	NA	textfile	0.00226377	23.1859
	rs11642826	C	G	0.14686	0.0325191	6.65e-06	8151	exposure	TRUE	reported	HaFGdw	NA	textfile	0.00249595	20.3904
	rs114873521	T	C	-0.130067	0.0294087	7.13e-06	9156	exposure	TRUE	reported	HaFGdw	NA	textfile	0.00213181	19.5563
	rs6761463	C	G	-0.083392	0.0184596	8.11e-06	10805	exposure	TRUE	reported	HaFGdw	NA	textfile	0.00188521	20.4043
	rs12038887	G	C	0.0942719	0.0211646	9.37e-06	10583	exposure	TRUE	reported	HaFGdw	NA	textfile	0.00187121	19.8364
	SNP	other_allele.exposure	effect_allele.exposure	beta.exposure	se.exposure	pval.exposure	samplesize.exposure	exposure	mr_keep.exposure	pval_origin.exposure	id.exposure	eaf.exposure	data_source.exposure	#VALUE!	#VALUE!
genus.Fusicatenibacter	rs4378146	C	A	-0.0616691	0.0125259	7.2e-07	17384	exposure	TRUE	reported	bT2FGT	NA	textfile	0.0013924	24.2364
	rs62353480	G	A	-0.0701397	0.0145589	1.57e-06	16119	exposure	TRUE	reported	bT2FGT	NA	textfile	0.00143783	23.2069
	rs704418	C	T	0.0739124	0.0151073	7.77e-07	16626	exposure	TRUE	reported	bT2FGT	NA	textfile	0.00143764	23.9337
	rs2132128	A	G	-0.0771914	0.0160344	1.08e-06	17370	exposure	TRUE	reported	bT2FGT	NA	textfile	0.00133245	23.1729
	rs206581	G	A	-0.0568339	0.0127894	8.96e-06	17384	exposure	TRUE	reported	bT2FGT	NA	textfile	0.00113467	19.7453
	rs62187631	C	T	-0.0710571	0.015924	4.55e-06	16522	exposure	TRUE	reported	bT2FGT	NA	textfile	0.00120372	19.9094
	rs2025938	A	G	-0.0967298	0.0205426	2.99e-06	15626	exposure	TRUE	reported	bT2FGT	NA	textfile	0.00141693	22.1695
	rs3303	C	T	-0.0953657	0.020407	3.94e-06	16877	exposure	TRUE	reported	bT2FGT	NA	textfile	0.00129232	21.8361
	rs2039204	A	T	-0.0497414	0.0107941	3.94e-06	17383	exposure	TRUE	reported	bT2FGT	NA	textfile	0.00122013	21.233
	rs8028026	G	A	-0.0792146	0.0180505	8.06e-06	16522	exposure	TRUE	reported	bT2FGT	NA	textfile	0.0011643	19.2566
	rs1864685	C	A	-0.0494799	0.0108105	4.96e-06	17374	exposure	TRUE	reported	bT2FGT	NA	textfile	0.00120433	20.9468
	rs792108	C	T	-0.0508345	0.0113843	8.5e-06	16978	exposure	TRUE	reported	bT2FGT	NA	textfile	0.00117302	19.9366
	rs8063430	C	T	-0.104026	0.022217	4.93e-06	15552	exposure	TRUE	reported	bT2FGT	NA	textfile	0.00140773	21.9211
	rs60254196	G	A	-0.0492427	0.0109365	5.47e-06	16978	exposure	TRUE	reported	bT2FGT	NA	textfile	0.00119268	20.2711
	rs9905659	A	G	-0.061617	0.0136576	7.31e-06	17384	exposure	TRUE	reported	bT2FGT	NA	textfile	0.00116949	20.3518
	rs6515626	A	G	0.141575	0.0313559	7.29e-06	7796	exposure	TRUE	reported	bT2FGT	NA	textfile	0.00260813	20.3809
	rs10439674	G	A	-0.0572129	0.0130007	7.68e-06	17381	exposure	TRUE	reported	bT2FGT	NA	textfile	0.00111301	19.3645
	rs167879	T	C	-0.0659543	0.0148763	5.87e-06	16542	exposure	TRUE	reported	bT2FGT	NA	textfile	0.00118685	19.6538
	rs73103914	G	A	-0.0597324	0.0134458	8.3e-06	17384	exposure	TRUE	reported	bT2FGT	NA	textfile	0.00113398	19.7333
	SNP	other_allele.exposure	effect_allele.exposure	beta.exposure	se.exposure	pval.exposure	samplesize.exposure	exposure	mr_keep.exposure	pval_origin.exposure	id.exposure	eaf.exposure	data_source.exposure	#VALUE!	#VALUE!
genus.Gordonibacter	rs76287110	T	A	-0.242965	0.0466177	1.67e-07	3483	exposure	TRUE	reported	PxTy5y	NA	textfile	0.00773851	27.1478
	rs7294633	T	C	0.12867	0.0249946	3.44e-07	3723	exposure	TRUE	reported	PxTy5y	NA	textfile	0.00706786	26.4867
	rs7220558	T	A	0.116884	0.0234834	6.71e-07	3723	exposure	TRUE	reported	PxTy5y	NA	textfile	0.00661024	24.7604
	rs72714787	A	C	0.181405	0.0377102	1.43e-06	3723	exposure	TRUE	reported	PxTy5y	NA	textfile	0.00617727	23.1285
	rs71545975	G	A	-0.153972	0.0338918	7.04e-06	3556	exposure	TRUE	reported	PxTy5y	NA	textfile	0.00577059	20.6277
	rs35042269	A	C	-0.180293	0.0403296	8.11e-06	3595	exposure	TRUE	reported	PxTy5y	NA	textfile	0.00552842	19.974
	rs322296	A	G	0.17869	0.037722	4.02e-06	3595	exposure	TRUE	reported	PxTy5y	NA	textfile	0.0062031	22.4268
	rs72939513	G	A	-0.21399	0.0490592	7.98e-06	3435	exposure	TRUE	reported	PxTy5y	NA	textfile	0.00550832	19.0148
	rs3765837	G	T	-0.190729	0.0433608	7.17e-06	3556	exposure	TRUE	reported	PxTy5y	NA	textfile	0.0054115	19.3371
	rs13412653	C	A	0.107597	0.0239228	8.61e-06	3723	exposure	TRUE	reported	PxTy5y	NA	textfile	0.00540424	20.2184
	rs117347059	C	G	-0.128261	0.0285123	9.17e-06	3684	exposure	TRUE	reported	PxTy5y	NA	textfile	0.00546295	20.2251
	rs16955299	A	G	-0.196423	0.0433538	6.37e-06	3572	exposure	TRUE	reported	PxTy5y	NA	textfile	0.00571387	20.5157
	rs4596722	G	A	0.102908	0.0231571	9.06e-06	3723	exposure	TRUE	reported	PxTy5y	NA	textfile	0.00527645	19.7378
	rs768830	A	G	0.149852	0.0333315	7.76e-06	3723	exposure	TRUE	reported	PxTy5y	NA	textfile	0.00539976	20.2016
	rs61934597	T	C	-0.172495	0.0388567	8.37e-06	3684	exposure	TRUE	reported	PxTy5y	NA	textfile	0.00532087	19.6962
	SNP	other_allele.exposure	effect_allele.exposure	beta.exposure	se.exposure	pval.exposure	samplesize.exposure	exposure	mr_keep.exposure	pval_origin.exposure	id.exposure	eaf.exposure	data_source.exposure	#VALUE!	#VALUE!
genus.Haemophilus	rs12191680	G	C	0.106544	0.0200323	1.47e-07	9115	exposure	TRUE	reported	PzYGeC	NA	textfile	0.00309383	28.2815
	rs9382510	T	C	-0.093521	0.0172649	7.12e-08	9117	exposure	TRUE	reported	PzYGeC	NA	textfile	0.00320808	29.3358
	rs9574096	T	A	-0.0736375	0.0155227	2.18e-06	9118	exposure	TRUE	reported	PzYGeC	NA	textfile	0.00246202	22.4992
	rs76022354	T	C	0.244638	0.0505504	1.83e-06	3618	exposure	TRUE	reported	PzYGeC	NA	textfile	0.0064317	23.4076
	rs111582866	A	G	-0.124265	0.026016	1.27e-06	8370	exposure	TRUE	reported	PzYGeC	NA	textfile	0.00271839	22.8095
	rs9895850	C	T	-0.192957	0.0416755	2.14e-06	4592	exposure	TRUE	reported	PzYGeC	NA	textfile	0.00464659	21.4274
	rs35509	A	G	0.128249	0.0268779	2.01e-06	8430	exposure	TRUE	reported	PzYGeC	NA	textfile	0.0026935	22.7622
	rs78909003	C	T	-0.246256	0.0503924	1.67e-06	3559	exposure	TRUE	reported	PzYGeC	NA	textfile	0.00666516	23.867
	rs9328464	C	T	0.0723095	0.0148799	1.42e-06	9119	exposure	TRUE	reported	PzYGeC	NA	textfile	0.00258296	23.6098
	rs4822728	C	T	0.0705861	0.0151388	3.48e-06	9119	exposure	TRUE	reported	PzYGeC	NA	textfile	0.00237835	21.7351
	rs10840326	G	C	-0.0677384	0.0151463	7.37e-06	8888	exposure	TRUE	reported	PzYGeC	NA	textfile	0.00224532	19.9968
	rs12876183	A	T	0.0749201	0.016711	9.62e-06	9110	exposure	TRUE	reported	PzYGeC	NA	textfile	0.0022015	20.0955
	rs10781340	A	G	0.0948915	0.0203221	4.32e-06	9037	exposure	TRUE	reported	PzYGeC	NA	textfile	0.00240684	21.7983
	rs56310940	C	G	-0.108393	0.0247052	7.23e-06	9119	exposure	TRUE	reported	PzYGeC	NA	textfile	0.00210652	19.2457
	SNP	other_allele.exposure	effect_allele.exposure	beta.exposure	se.exposure	pval.exposure	samplesize.exposure	exposure	mr_keep.exposure	pval_origin.exposure	id.exposure	eaf.exposure	data_source.exposure	#VALUE!	#VALUE!
genus.Holdemanella	rs761624	G	C	0.0959801	0.0179537	1.38e-07	7706	exposure	TRUE	reported	JfUdma	NA	textfile	0.00369502	28.572
	rs1830029	G	C	-0.0954096	0.021093	5.35e-06	7456	exposure	TRUE	reported	JfUdma	NA	textfile	0.00273659	20.4545
	rs607782	C	T	-0.0854214	0.0172515	7.19e-07	7456	exposure	TRUE	reported	JfUdma	NA	textfile	0.00327754	24.5111
	rs75764681	C	T	-0.283103	0.0598999	1.94e-06	3003	exposure	TRUE	reported	JfUdma	NA	textfile	0.0073835	22.3227
	rs73011279	C	T	-0.0961669	0.0199336	1.36e-06	7456	exposure	TRUE	reported	JfUdma	NA	textfile	0.00311185	23.2681
	rs4541991	C	T	-0.0927334	0.0194435	2.1e-06	7657	exposure	TRUE	reported	JfUdma	NA	textfile	0.00296195	22.7411
	rs12513188	A	G	0.0903906	0.0195276	4.65e-06	7700	exposure	TRUE	reported	JfUdma	NA	textfile	0.00277492	21.4208
	rs12415649	C	G	0.0839384	0.0190567	7.88e-06	7662	exposure	TRUE	reported	JfUdma	NA	textfile	0.00252573	19.396
	rs1926302	A	G	-0.107972	0.0231421	7.5e-06	7702	exposure	TRUE	reported	JfUdma	NA	textfile	0.0028183	21.7622
	rs17586763	C	T	-0.227285	0.0510135	7.72e-06	3817	exposure	TRUE	reported	JfUdma	NA	textfile	0.00517363	19.84
	rs8113760	A	G	0.078999	0.01734	4.62e-06	7456	exposure	TRUE	reported	JfUdma	NA	textfile	0.00277606	20.7504
	rs34187114	A	C	-0.104505	0.022601	5.13e-06	7704	exposure	TRUE	reported	JfUdma	NA	textfile	0.0027676	21.3752
	rs35228298	A	G	0.0934832	0.0202886	7.3e-06	7456	exposure	TRUE	reported	JfUdma	NA	textfile	0.00283938	21.225
	rs62113381	C	T	-0.105447	0.0232029	5.54e-06	7310	exposure	TRUE	reported	JfUdma	NA	textfile	0.00281736	20.6474
	SNP	other_allele.exposure	effect_allele.exposure	beta.exposure	se.exposure	pval.exposure	samplesize.exposure	exposure	mr_keep.exposure	pval_origin.exposure	id.exposure	eaf.exposure	data_source.exposure	#VALUE!	#VALUE!
genus.Holdemania	rs6133067	C	T	0.0910829	0.0178561	5.17e-07	8863	exposure	TRUE	reported	RvIDS5	NA	textfile	0.00292716	26.0137
	rs1867876	C	T	0.0842919	0.0162192	2.74e-07	9109	exposure	TRUE	reported	RvIDS5	NA	textfile	0.00295636	27.0034
	rs9500080	T	C	0.0926764	0.0178886	4.09e-07	9106	exposure	TRUE	reported	RvIDS5	NA	textfile	0.00293886	26.8343
	rs150096134	A	T	0.162139	0.0332089	2.38e-06	6906	exposure	TRUE	reported	RvIDS5	NA	textfile	0.00343988	23.8309
	rs41438744	G	C	-0.12487	0.027013	2.44e-06	8839	exposure	TRUE	reported	RvIDS5	NA	textfile	0.0024117	21.3637
	rs77293403	G	A	0.164556	0.0341775	1.77e-06	7585	exposure	TRUE	reported	RvIDS5	NA	textfile	0.00304698	23.1758
	rs80149660	T	C	-0.232987	0.0519183	6.04e-06	3283	exposure	TRUE	reported	RvIDS5	NA	textfile	0.00609673	20.1261
	rs116500994	T	G	-0.13755	0.0293386	2.34e-06	8432	exposure	TRUE	reported	RvIDS5	NA	textfile	0.00260006	21.9757
	rs55888180	G	C	0.128671	0.0282795	5.89e-06	8464	exposure	TRUE	reported	RvIDS5	NA	textfile	0.00243996	20.6974
	rs4146507	T	C	0.079488	0.0177002	7.23e-06	9108	exposure	TRUE	reported	RvIDS5	NA	textfile	0.00220934	20.1628
	rs111745969	G	A	0.120677	0.0265781	3.71e-06	8233	exposure	TRUE	reported	RvIDS5	NA	textfile	0.00249779	20.6108
	rs113593397	G	A	-0.128935	0.0282526	9.36e-06	8296	exposure	TRUE	reported	RvIDS5	NA	textfile	0.00250417	20.8218
	rs9529719	C	T	0.074038	0.0160494	5.97e-06	9107	exposure	TRUE	reported	RvIDS5	NA	textfile	0.00233131	21.2762
	rs10885477	C	T	-0.135137	0.0301894	8.6e-06	8690	exposure	TRUE	reported	RvIDS5	NA	textfile	0.00230047	20.0325
	rs967319	C	T	0.0788638	0.0176744	8.38e-06	9108	exposure	TRUE	reported	RvIDS5	NA	textfile	0.0021812	19.9054
	rs12701617	G	A	-0.0660617	0.0149427	9.52e-06	9106	exposure	TRUE	reported	RvIDS5	NA	textfile	0.00214183	19.541
	rs73139538	A	G	-0.148594	0.0327469	7.77e-06	8095	exposure	TRUE	reported	RvIDS5	NA	textfile	0.00253711	20.5851
	rs11080063	A	G	-0.0665238	0.0149837	6.67e-06	9103	exposure	TRUE	reported	RvIDS5	NA	textfile	0.00216068	19.7069
	SNP	other_allele.exposure	effect_allele.exposure	beta.exposure	se.exposure	pval.exposure	samplesize.exposure	exposure	mr_keep.exposure	pval_origin.exposure	id.exposure	eaf.exposure	data_source.exposure	#VALUE!	#VALUE!
genus.Howardella	rs609430	G	T	-0.112045	0.0239328	3.34e-06	3798	exposure	TRUE	reported	r2Xpcf	NA	textfile	0.00573782	21.9065
	rs901099	G	T	-0.12718	0.0250924	6.53e-07	3647	exposure	TRUE	reported	r2Xpcf	NA	textfile	0.0069947	25.6753
	rs1484873	G	A	-0.227831	0.046335	2.56e-06	3608	exposure	TRUE	reported	r2Xpcf	NA	textfile	0.00665642	24.1639
	rs17167098	A	G	-0.169366	0.0352068	1.12e-06	3586	exposure	TRUE	reported	r2Xpcf	NA	textfile	0.00641201	23.1289
	rs36081916	C	T	-0.18123	0.0402987	4.7e-06	3216	exposure	TRUE	reported	r2Xpcf	NA	textfile	0.00624939	20.2119
	rs12452946	G	A	-0.105833	0.0228941	3.8e-06	3800	exposure	TRUE	reported	r2Xpcf	NA	textfile	0.00559213	21.3584
	rs61771805	T	A	-0.136779	0.0296811	4.03e-06	3612	exposure	TRUE	reported	r2Xpcf	NA	textfile	0.00584498	21.2244
	rs672217	A	G	0.164146	0.0349993	3.52e-06	3611	exposure	TRUE	reported	r2Xpcf	NA	textfile	0.00605447	21.9837
	rs3791893	G	A	0.147035	0.034023	9.5e-06	3795	exposure	TRUE	reported	r2Xpcf	NA	textfile	0.00489727	18.6668
	rs10048062	T	C	-0.147352	0.0336531	8.59e-06	3800	exposure	TRUE	reported	r2Xpcf	NA	textfile	0.00501988	19.1617
	rs2154047	A	C	-0.192557	0.0420093	9.97e-06	3623	exposure	TRUE	reported	r2Xpcf	NA	textfile	0.00576564	20.9985
	SNP	other_allele.exposure	effect_allele.exposure	beta.exposure	se.exposure	pval.exposure	samplesize.exposure	exposure	mr_keep.exposure	pval_origin.exposure	id.exposure	eaf.exposure	data_source.exposure	#VALUE!	#VALUE!
genus.Hungatella	rs13128780	C	T	-0.149725	0.0312777	1.75e-06	3999	exposure	TRUE	reported	xRFtPX	NA	textfile	0.00569753	22.9035
	rs72759041	T	G	-0.126025	0.0282242	3.86e-06	3910	exposure	TRUE	reported	xRFtPX	NA	textfile	0.00507322	19.9272
	rs10044993	A	C	0.139547	0.0316748	8.07e-06	4209	exposure	TRUE	reported	xRFtPX	NA	textfile	0.00459025	19.4002
	rs13249325	G	T	-0.100023	0.0225883	9.69e-06	4209	exposure	TRUE	reported	xRFtPX	NA	textfile	0.00463693	19.5984
	rs17092615	A	G	0.152235	0.0337867	7.38e-06	4009	exposure	TRUE	reported	xRFtPX	NA	textfile	0.00503854	20.2917
	SNP	other_allele.exposure	effect_allele.exposure	beta.exposure	se.exposure	pval.exposure	samplesize.exposure	exposure	mr_keep.exposure	pval_origin.exposure	id.exposure	eaf.exposure	data_source.exposure	#VALUE!	#VALUE!
genus.Intestinibacter	rs4327025	A	G	-0.0810346	0.0154397	1.64e-07	12303	exposure	TRUE	reported	o0WzXG	NA	textfile	0.002234	27.5419
	rs10805326	A	G	0.0775151	0.0139665	3.55e-08	12303	exposure	TRUE	reported	o0WzXG	NA	textfile	0.00249748	30.7984
	rs478972	C	T	-0.142681	0.0297116	1.82e-06	10333	exposure	TRUE	reported	o0WzXG	NA	textfile	0.00222682	23.0566
	rs6875660	T	C	0.0890455	0.0193905	3.06e-06	12293	exposure	TRUE	reported	o0WzXG	NA	textfile	0.00171255	21.0851
	rs16938435	C	T	-0.112189	0.0235439	1.8e-06	12303	exposure	TRUE	reported	o0WzXG	NA	textfile	0.00184217	22.7023
	rs6062862	G	A	0.0924508	0.0204658	6.68e-06	12189	exposure	TRUE	reported	o0WzXG	NA	textfile	0.00167136	20.4029
	rs118030283	A	G	-0.151829	0.0324471	2.67e-06	8830	exposure	TRUE	reported	o0WzXG	NA	textfile	0.00247355	21.8907
	rs11109097	T	C	0.0624272	0.0138539	5.49e-06	11886	exposure	TRUE	reported	o0WzXG	NA	textfile	0.0017054	20.3016
	rs9348442	T	C	0.099082	0.0221625	6.26e-06	12303	exposure	TRUE	reported	o0WzXG	NA	textfile	0.00162194	19.9839
	rs447950	G	A	0.0628342	0.0136652	5.64e-06	12303	exposure	TRUE	reported	o0WzXG	NA	textfile	0.00171554	21.1391
	rs62430350	C	T	0.151096	0.0351476	6.84e-06	7650	exposure	TRUE	reported	o0WzXG	NA	textfile	0.00240992	18.4756
	rs2098844	T	C	-0.0575295	0.0128416	6.79e-06	12291	exposure	TRUE	reported	o0WzXG	NA	textfile	0.00163023	20.0667
	rs2702387	G	A	0.0608559	0.0132145	4.26e-06	12291	exposure	TRUE	reported	o0WzXG	NA	textfile	0.00172252	21.2046
	rs68093214	T	C	0.0662258	0.0149877	9.26e-06	11886	exposure	TRUE	reported	o0WzXG	NA	textfile	0.00163996	19.5213
	rs893394	A	G	0.0583322	0.0130729	7.85e-06	11886	exposure	TRUE	reported	o0WzXG	NA	textfile	0.00167227	19.9066
	SNP	other_allele.exposure	effect_allele.exposure	beta.exposure	se.exposure	pval.exposure	samplesize.exposure	exposure	mr_keep.exposure	pval_origin.exposure	id.exposure	eaf.exposure	data_source.exposure	#VALUE!	#VALUE!
genus.Intestinimonas	rs11258178	G	A	0.0660742	0.0134139	6.98e-07	11766	exposure	TRUE	reported	QlwkiX	NA	textfile	0.00205793	24.2595
	rs12226153	G	A	-0.151142	0.0306922	5.12e-07	9023	exposure	TRUE	reported	QlwkiX	NA	textfile	0.0026804	24.2449
	rs4784055	C	T	-0.175324	0.038599	8.72e-07	3193	exposure	TRUE	reported	QlwkiX	NA	textfile	0.00641998	20.6185
	rs716604	G	A	0.0818068	0.0165992	8.57e-07	12090	exposure	TRUE	reported	QlwkiX	NA	textfile	0.00200496	24.2846
	rs2930225	T	G	0.0729524	0.0152948	1.35e-06	12003	exposure	TRUE	reported	QlwkiX	NA	textfile	0.00189181	22.7466
	rs7170984	C	T	-0.0658116	0.0140767	2.98e-06	12090	exposure	TRUE	reported	QlwkiX	NA	textfile	0.00180464	21.8539
	rs62240188	A	G	0.130074	0.0267179	2.2e-06	10252	exposure	TRUE	reported	QlwkiX	NA	textfile	0.00230655	23.6968
	rs2731794	T	C	0.120632	0.0257529	1.92e-06	11079	exposure	TRUE	reported	QlwkiX	NA	textfile	0.00197657	21.9379
	rs10262702	C	T	0.0918017	0.0194885	2.06e-06	11766	exposure	TRUE	reported	QlwkiX	NA	textfile	0.00188234	22.1857
	rs12566247	A	T	0.0637084	0.0135355	2.19e-06	12076	exposure	TRUE	reported	QlwkiX	NA	textfile	0.00183115	22.1498
	rs1859797	A	G	0.060368	0.0131793	4.12e-06	11766	exposure	TRUE	reported	QlwkiX	NA	textfile	0.00178004	20.9777
	rs17067892	T	C	0.107194	0.0250013	6.38e-06	11544	exposure	TRUE	reported	QlwkiX	NA	textfile	0.00158988	18.3797
	rs72982915	T	C	0.183158	0.0402743	4.91e-06	5591	exposure	TRUE	reported	QlwkiX	NA	textfile	0.00368555	20.6748
	rs994794	C	G	-0.141905	0.0315074	7.31e-06	9250	exposure	TRUE	reported	QlwkiX	NA	textfile	0.00218815	20.2804
	rs4113676	C	A	-0.218507	0.0490152	7.42e-06	3170	exposure	TRUE	reported	QlwkiX	NA	textfile	0.00623011	19.8607
	rs9823439	C	T	-0.0581947	0.0131455	9.86e-06	11766	exposure	TRUE	reported	QlwkiX	NA	textfile	0.00166289	19.5948
	rs62427239	A	C	0.162658	0.0367647	9.41e-06	6385	exposure	TRUE	reported	QlwkiX	NA	textfile	0.00305632	19.5683
	rs2276760	G	A	-0.0685233	0.0152546	7.84e-06	12081	exposure	TRUE	reported	QlwkiX	NA	textfile	0.00166744	20.1746
	rs6934519	T	C	0.0692373	0.0151154	8.57e-06	12089	exposure	TRUE	reported	QlwkiX	NA	textfile	0.00173261	20.9784
	rs1000888	G	C	-0.0585038	0.013219	9.71e-06	12090	exposure	TRUE	reported	QlwkiX	NA	textfile	0.00161749	19.5838
	SNP	other_allele.exposure	effect_allele.exposure	beta.exposure	se.exposure	pval.exposure	samplesize.exposure	exposure	mr_keep.exposure	pval_origin.exposure	id.exposure	eaf.exposure	data_source.exposure	#VALUE!	#VALUE!
genus.Lachnoclostridium	rs6112314	C	A	-0.0561715	0.0108174	2.43e-07	17842	exposure	TRUE	reported	vZ7lw1	NA	textfile	0.00150899	26.961
	rs62285313	G	A	0.0864203	0.0181565	1.58e-06	16991	exposure	TRUE	reported	vZ7lw1	NA	textfile	0.00133158	22.6524
	rs78068103	G	A	0.0886199	0.0194248	3.67e-06	17477	exposure	TRUE	reported	vZ7lw1	NA	textfile	0.0011895	20.8113
	rs615997	C	T	0.0511752	0.0106491	2.03e-06	17911	exposure	TRUE	reported	vZ7lw1	NA	textfile	0.00128771	23.0913
	rs61915992	T	A	0.0803876	0.0172209	2.67e-06	16773	exposure	TRUE	reported	vZ7lw1	NA	textfile	0.00129746	21.7879
	rs789029	T	C	-0.0641289	0.0137974	3.75e-06	17922	exposure	TRUE	reported	vZ7lw1	NA	textfile	0.00120393	21.6005
	rs12566975	C	T	-0.0468097	0.0105787	9.57e-06	17921	exposure	TRUE	reported	vZ7lw1	NA	textfile	0.00109137	19.5776
	rs1031599	T	G	-0.078627	0.0175644	6.31e-06	17398	exposure	TRUE	reported	vZ7lw1	NA	textfile	0.00115047	20.0367
	rs4738679	A	G	-0.0520267	0.011404	4.42e-06	17921	exposure	TRUE	reported	vZ7lw1	NA	textfile	0.00116003	20.8106
	rs72829893	T	G	0.117472	0.0268103	5.58e-06	12404	exposure	TRUE	reported	vZ7lw1	NA	textfile	0.00154538	19.1954
	rs3821998	A	C	-0.0864066	0.0192519	6.72e-06	17920	exposure	TRUE	reported	vZ7lw1	NA	textfile	0.00112284	20.1417
	rs2385421	G	A	0.0746186	0.0180734	7.14e-06	17903	exposure	TRUE	reported	vZ7lw1	NA	textfile	0.000951206	17.0438
	rs1528479	A	G	-0.0497798	0.0111919	9.64e-06	17477	exposure	TRUE	reported	vZ7lw1	NA	textfile	0.00113068	19.781
	rs1997204	C	T	-0.108075	0.0242022	5.97e-06	14138	exposure	TRUE	reported	vZ7lw1	NA	textfile	0.00140844	19.9378
	rs62028349	C	G	0.0469989	0.0105971	9.17e-06	17922	exposure	TRUE	reported	vZ7lw1	NA	textfile	0.00109633	19.6677
	SNP	other_allele.exposure	effect_allele.exposure	beta.exposure	se.exposure	pval.exposure	samplesize.exposure	exposure	mr_keep.exposure	pval_origin.exposure	id.exposure	eaf.exposure	data_source.exposure	#VALUE!	#VALUE!
genus.Lachnospira	rs56791201	C	T	0.051823	0.0110697	2.93e-06	16486	exposure	TRUE	reported	hRLXjh	NA	textfile	0.00132765	21.9141
	rs13157098	G	A	-0.0768058	0.0155312	5.99e-07	15947	exposure	TRUE	reported	hRLXjh	NA	textfile	0.00153121	24.4525
	rs4923324	A	G	-0.0617321	0.0133387	2.44e-06	16490	exposure	TRUE	reported	hRLXjh	NA	textfile	0.00129722	21.4163
	rs4686798	C	T	0.0531826	0.0113747	2.74e-06	16497	exposure	TRUE	reported	hRLXjh	NA	textfile	0.00132335	21.8576
	rs2326833	G	C	-0.078495	0.017109	4.6e-06	15632	exposure	TRUE	reported	hRLXjh	NA	textfile	0.00134473	21.0464
	rs159484	A	G	0.0794668	0.0176999	6.68e-06	16487	exposure	TRUE	reported	hRLXjh	NA	textfile	0.00122112	20.1548
	rs2520509	G	A	0.0519063	0.011578	7.42e-06	16500	exposure	TRUE	reported	hRLXjh	NA	textfile	0.00121664	20.0966
	SNP	other_allele.exposure	effect_allele.exposure	beta.exposure	se.exposure	pval.exposure	samplesize.exposure	exposure	mr_keep.exposure	pval_origin.exposure	id.exposure	eaf.exposure	data_source.exposure	#VALUE!	#VALUE!
genus.LachnospiraceaeFCS020	rs35035870	C	T	-0.190615	0.0414403	2.62e-06	5642	exposure	TRUE	reported	87rc3H	NA	textfile	0.00373604	21.1503
	rs2862811	C	T	0.0564927	0.0121736	3.92e-06	13772	exposure	TRUE	reported	87rc3H	NA	textfile	0.00156125	21.532
	rs1254846	A	G	0.105963	0.0232501	5.6e-06	13172	exposure	TRUE	reported	87rc3H	NA	textfile	0.00157441	20.7677
	rs4452603	G	T	0.0604208	0.0135965	8.98e-06	13487	exposure	TRUE	reported	87rc3H	NA	textfile	0.00146208	19.745
	rs2322265	T	C	-0.0666305	0.0141577	5.21e-06	13772	exposure	TRUE	reported	87rc3H	NA	textfile	0.00160572	22.1463
	rs3999074	T	G	-0.0550587	0.0121847	6.55e-06	13772	exposure	TRUE	reported	87rc3H	NA	textfile	0.00148041	20.4155
	rs10093861	A	G	-0.0568869	0.0121152	3.06e-06	13772	exposure	TRUE	reported	87rc3H	NA	textfile	0.00159835	22.0445
	rs7249113	A	G	0.0679483	0.0133496	3.72e-07	13534	exposure	TRUE	reported	87rc3H	NA	textfile	0.00191058	25.9034
	rs12078956	G	C	0.106101	0.0222904	2.15e-06	13101	exposure	TRUE	reported	87rc3H	NA	textfile	0.00172642	22.6535
	rs369444	G	C	0.125481	0.0259008	3.15e-06	12465	exposure	TRUE	reported	87rc3H	NA	textfile	0.00187942	23.4673
	rs72793667	G	A	-0.116881	0.0246589	1.63e-06	12396	exposure	TRUE	reported	87rc3H	NA	textfile	0.00180913	22.463
	rs1363769	C	T	-0.200628	0.0449372	1.58e-06	3555	exposure	TRUE	reported	87rc3H	NA	textfile	0.00557577	19.9218
	rs113859143	C	G	-0.108906	0.0242055	2.55e-06	13238	exposure	TRUE	reported	87rc3H	NA	textfile	0.00152684	20.2401
	rs9788306	T	C	-0.062804	0.0130744	1.39e-06	13772	exposure	TRUE	reported	87rc3H	NA	textfile	0.00167265	23.071
	rs9919338	C	G	-0.0553339	0.0120621	4.91e-06	13768	exposure	TRUE	reported	87rc3H	NA	textfile	0.00152616	21.0413
	rs9308097	G	A	0.055381	0.0123659	7.47e-06	13542	exposure	TRUE	reported	87rc3H	NA	textfile	0.00147891	20.0541
	SNP	other_allele.exposure	effect_allele.exposure	beta.exposure	se.exposure	pval.exposure	samplesize.exposure	exposure	mr_keep.exposure	pval_origin.exposure	id.exposure	eaf.exposure	data_source.exposure	#VALUE!	#VALUE!
genus.LachnospiraceaeNC2004	rs12208226	A	C	-0.154739	0.0340372	9.75e-06	5620	exposure	TRUE	reported	kVl92s	NA	textfile	0.00366405	20.6603
	rs3756315	G	A	-0.0883469	0.0188397	3.33e-06	6328	exposure	TRUE	reported	kVl92s	NA	textfile	0.00346308	21.9836
	rs6116753	A	G	0.0994748	0.0209139	2.92e-06	6278	exposure	TRUE	reported	kVl92s	NA	textfile	0.00359064	22.616
	rs12127733	A	G	0.115182	0.0246006	3.11e-06	6226	exposure	TRUE	reported	kVl92s	NA	textfile	0.00350863	21.9146
	rs17067076	A	G	-0.154631	0.0352194	5.61e-06	4449	exposure	TRUE	reported	kVl92s	NA	textfile	0.00431412	19.268
	rs1331592	G	C	0.0948806	0.0208369	5.34e-06	6328	exposure	TRUE	reported	kVl92s	NA	textfile	0.0032659	20.7278
	rs1928659	C	T	0.102522	0.0226445	6.17e-06	5516	exposure	TRUE	reported	kVl92s	NA	textfile	0.00370231	20.4904
	rs1929743	C	T	0.0837206	0.0190318	9.06e-06	6330	exposure	TRUE	reported	kVl92s	NA	textfile	0.00304771	19.3449
	rs12863463	A	G	-0.156365	0.0345372	6.04e-06	5516	exposure	TRUE	reported	kVl92s	NA	textfile	0.00370229	20.4903
	rs117467633	C	T	-0.169687	0.0383169	9.13e-06	5077	exposure	TRUE	reported	kVl92s	NA	textfile	0.00384803	19.6042
	SNP	other_allele.exposure	effect_allele.exposure	beta.exposure	se.exposure	pval.exposure	samplesize.exposure	exposure	mr_keep.exposure	pval_origin.exposure	id.exposure	eaf.exposure	data_source.exposure	#VALUE!	#VALUE!
genus.LachnospiraceaeND3007	rs9932954	G	A	-0.0561864	0.0115984	1.25e-06	15222	exposure	TRUE	reported	pLQIg0	NA	textfile	0.0015393	23.4643
	rs72776675	C	T	-0.0647067	0.014797	8.72e-06	15302	exposure	TRUE	reported	pLQIg0	NA	textfile	0.00124813	19.1203
	rs13110238	G	C	-0.0636978	0.0142041	4.48e-06	15019	exposure	TRUE	reported	pLQIg0	NA	textfile	0.0013372	20.1077
	rs2861203	A	G	0.0572304	0.0127279	7.37e-06	15305	exposure	TRUE	reported	pLQIg0	NA	textfile	0.00131927	20.2155
	SNP	other_allele.exposure	effect_allele.exposure	beta.exposure	se.exposure	pval.exposure	samplesize.exposure	exposure	mr_keep.exposure	pval_origin.exposure	id.exposure	eaf.exposure	data_source.exposure	#VALUE!	#VALUE!
genus.LachnospiraceaeUCG001	rs7341608	C	T	-0.0784757	0.0177648	9.48e-06	9917	exposure	TRUE	reported	jSNI95	NA	textfile	0.00196389	19.5103
	rs437876	C	T	0.0784637	0.0144768	7.17e-08	10150	exposure	TRUE	reported	jSNI95	NA	textfile	0.00288584	29.3703
	rs985416	T	C	0.0970258	0.0181807	1.46e-07	9917	exposure	TRUE	reported	jSNI95	NA	textfile	0.0028637	28.4752
	rs2050911	A	G	0.0751466	0.0153934	1.11e-06	10148	exposure	TRUE	reported	jSNI95	NA	textfile	0.00234287	23.8266
	rs10815577	G	C	-0.0683706	0.0143691	1.72e-06	10149	exposure	TRUE	reported	jSNI95	NA	textfile	0.00222583	22.6359
	rs573933	C	T	-0.107898	0.0232346	3.11e-06	10150	exposure	TRUE	reported	jSNI95	NA	textfile	0.00212017	21.5612
	rs78848836	G	A	-0.118868	0.0259753	3.38e-06	9506	exposure	TRUE	reported	jSNI95	NA	textfile	0.00219814	20.9371
	rs9403580	T	C	0.107801	0.0229777	3.47e-06	10095	exposure	TRUE	reported	jSNI95	NA	textfile	0.00217558	22.006
	rs7213933	A	T	-0.0816269	0.01838	9.02e-06	9961	exposure	TRUE	reported	jSNI95	NA	textfile	0.00197612	19.7191
	rs8104225	G	A	0.0892098	0.0197665	8.04e-06	9908	exposure	TRUE	reported	jSNI95	NA	textfile	0.00205158	20.3647
	rs74034332	A	G	0.168045	0.0382637	3.33e-06	6004	exposure	TRUE	reported	jSNI95	NA	textfile	0.00320218	19.2813
	rs62496417	G	T	-0.0748504	0.0165681	5.88e-06	10150	exposure	TRUE	reported	jSNI95	NA	textfile	0.00200681	20.4061
	rs2371284	C	T	-0.0761893	0.0170127	7.56e-06	9961	exposure	TRUE	reported	jSNI95	NA	textfile	0.0020094	20.0519
	rs12131224	T	C	0.117095	0.02591	7.4e-06	9676	exposure	TRUE	reported	jSNI95	NA	textfile	0.00210637	20.42
	rs4981345	C	T	-0.0681973	0.0149831	6.09e-06	9961	exposure	TRUE	reported	jSNI95	NA	textfile	0.0020755	20.7129
	rs79476906	A	T	-0.087088	0.0197008	8.27e-06	9917	exposure	TRUE	reported	jSNI95	NA	textfile	0.00196658	19.5371
	SNP	other_allele.exposure	effect_allele.exposure	beta.exposure	se.exposure	pval.exposure	samplesize.exposure	exposure	mr_keep.exposure	pval_origin.exposure	id.exposure	eaf.exposure	data_source.exposure	#VALUE!	#VALUE!
genus.LachnospiraceaeUCG004	rs12747809	A	G	-0.062197	0.0125685	8.65e-07	14464	exposure	TRUE	reported	sa1J6G	NA	textfile	0.00169025	24.4858
	rs2882478	A	G	-0.0577091	0.0118338	1.21e-06	14466	exposure	TRUE	reported	sa1J6G	NA	textfile	0.00164125	23.7781
	rs12673420	A	G	0.0554351	0.0118375	2.98e-06	14463	exposure	TRUE	reported	sa1J6G	NA	textfile	0.00151402	21.9274
	rs12894272	G	A	0.0579792	0.0125229	4.34e-06	14463	exposure	TRUE	reported	sa1J6G	NA	textfile	0.0014799	21.4326
	rs2444793	T	C	-0.0542433	0.0118188	4.77e-06	14463	exposure	TRUE	reported	sa1J6G	NA	textfile	0.00145432	21.0615
	rs2726805	G	A	0.0548397	0.0120844	6.3e-06	14466	exposure	TRUE	reported	sa1J6G	NA	textfile	0.00142158	20.591
	rs11128180	G	A	0.0648288	0.0140126	4.52e-06	14466	exposure	TRUE	reported	sa1J6G	NA	textfile	0.00147743	21.4011
	rs233486	G	A	-0.0799088	0.017766	6.28e-06	13710	exposure	TRUE	reported	sa1J6G	NA	textfile	0.00147344	20.2277
	rs35182105	G	A	-0.109724	0.024221	4.87e-06	13170	exposure	TRUE	reported	sa1J6G	NA	textfile	0.00155582	20.519
	rs6656451	T	C	-0.05436	0.011947	5.57e-06	14458	exposure	TRUE	reported	sa1J6G	NA	textfile	0.00142992	20.7005
	rs12072562	C	T	0.133104	0.0303566	7.07e-06	9176	exposure	TRUE	reported	sa1J6G	NA	textfile	0.0020908	19.2212
	rs2706242	C	G	-0.0901399	0.0199712	9.84e-06	14026	exposure	TRUE	reported	sa1J6G	NA	textfile	0.00145031	20.3687
	rs7629954	G	A	0.108441	0.023825	5.77e-06	12568	exposure	TRUE	reported	sa1J6G	NA	textfile	0.00164566	20.7134
	SNP	other_allele.exposure	effect_allele.exposure	beta.exposure	se.exposure	pval.exposure	samplesize.exposure	exposure	mr_keep.exposure	pval_origin.exposure	id.exposure	eaf.exposure	data_source.exposure	#VALUE!	#VALUE!
genus.LachnospiraceaeUCG008	rs10793103	T	C	0.0974344	0.0181279	9.35e-08	7014	exposure	TRUE	reported	sEwUFn	NA	textfile	0.00410183	28.8805
	rs9873555	C	G	-0.121162	0.0233467	2.41e-07	6577	exposure	TRUE	reported	sEwUFn	NA	textfile	0.00407827	26.9245
	rs13024781	C	T	-0.0798769	0.0168846	2.29e-06	7016	exposure	TRUE	reported	sEwUFn	NA	textfile	0.00317973	22.3738
	rs10741777	C	T	-0.0973842	0.0194791	7.69e-07	7014	exposure	TRUE	reported	sEwUFn	NA	textfile	0.00355081	24.987
	rs955844	C	A	0.112064	0.0228369	1.81e-06	6863	exposure	TRUE	reported	sEwUFn	NA	textfile	0.00349641	24.0731
	rs67078837	C	T	-0.0845848	0.0170693	7.68e-07	7016	exposure	TRUE	reported	sEwUFn	NA	textfile	0.00348777	24.5489
	rs62277846	T	C	0.102292	0.0212319	1.59e-06	7016	exposure	TRUE	reported	sEwUFn	NA	textfile	0.00329751	23.2052
	rs10801803	A	G	-0.117029	0.0243085	1.4e-06	7017	exposure	TRUE	reported	sEwUFn	NA	textfile	0.00329222	23.1712
	rs61944774	G	A	0.179838	0.0393797	6.34e-06	6000	exposure	TRUE	reported	sEwUFn	NA	textfile	0.00346385	20.8484
	rs75356640	A	G	0.136523	0.0303128	9.83e-06	6423	exposure	TRUE	reported	sEwUFn	NA	textfile	0.00314814	20.2781
	rs57254474	A	G	0.0886511	0.0199045	6.92e-06	7017	exposure	TRUE	reported	sEwUFn	NA	textfile	0.00281896	19.8309
	rs57091572	G	A	-0.110443	0.0235801	2.86e-06	6950	exposure	TRUE	reported	sEwUFn	NA	textfile	0.0031465	21.9309
	SNP	other_allele.exposure	effect_allele.exposure	beta.exposure	se.exposure	pval.exposure	samplesize.exposure	exposure	mr_keep.exposure	pval_origin.exposure	id.exposure	eaf.exposure	data_source.exposure	#VALUE!	#VALUE!
genus.LachnospiraceaeUCG010	rs11192447	G	A	0.126592	0.024345	4.69e-07	12695	exposure	TRUE	reported	O2iGgH	NA	textfile	0.00212538	27.0349
	rs9981767	C	A	0.0655062	0.0131994	9.96e-07	12816	exposure	TRUE	reported	O2iGgH	NA	textfile	0.00191809	24.6256
	rs74315802	T	G	0.0867262	0.0183477	3.19e-06	12715	exposure	TRUE	reported	O2iGgH	NA	textfile	0.00175412	22.3393
	rs12346653	T	C	0.0657686	0.0139569	2.7e-06	12816	exposure	TRUE	reported	O2iGgH	NA	textfile	0.00172963	22.2019
	rs10414815	C	T	0.10453	0.0230253	4.24e-06	11564	exposure	TRUE	reported	O2iGgH	NA	textfile	0.00177905	20.606
	rs72761829	T	A	0.111884	0.0238893	2.58e-06	11488	exposure	TRUE	reported	O2iGgH	NA	textfile	0.0019057	21.9306
	rs72894957	A	G	0.222263	0.0486425	5.68e-06	4316	exposure	TRUE	reported	O2iGgH	NA	textfile	0.00481421	20.869
	rs336138	T	G	0.0779543	0.0171865	7.48e-06	13236	exposure	TRUE	reported	O2iGgH	NA	textfile	0.00155193	20.5701
	rs4576377	C	A	-0.0572001	0.0127043	7.63e-06	13225	exposure	TRUE	reported	O2iGgH	NA	textfile	0.00153049	20.2687
	rs2833528	T	C	-0.0562148	0.0127763	9.92e-06	13233	exposure	TRUE	reported	O2iGgH	NA	textfile	0.00146082	19.3564
	rs2153460	T	A	-0.0684038	0.0156562	9.17e-06	13236	exposure	TRUE	reported	O2iGgH	NA	textfile	0.00144015	19.0864
	rs17730011	A	G	-0.0702357	0.015706	7.85e-06	13226	exposure	TRUE	reported	O2iGgH	NA	textfile	0.00150973	19.9949
	SNP	other_allele.exposure	effect_allele.exposure	beta.exposure	se.exposure	pval.exposure	samplesize.exposure	exposure	mr_keep.exposure	pval_origin.exposure	id.exposure	eaf.exposure	data_source.exposure	#VALUE!	#VALUE!
genus.Lactobacillus	rs921925	C	A	0.0985077	0.0203229	9.72e-07	6952	exposure	TRUE	reported	aiRtsn	NA	textfile	0.00336817	23.4879
	rs16861661	A	G	-0.183147	0.038148	1.28e-06	5325	exposure	TRUE	reported	aiRtsn	NA	textfile	0.00430983	23.0405
	rs768253	G	T	-0.079195	0.0171791	4.25e-06	6958	exposure	TRUE	reported	aiRtsn	NA	textfile	0.00304499	21.2456
	rs11674854	T	C	-0.0852686	0.0176504	1.59e-06	6655	exposure	TRUE	reported	aiRtsn	NA	textfile	0.00349464	23.3314
	rs328312	A	T	0.0815092	0.0169441	1.41e-06	6950	exposure	TRUE	reported	aiRtsn	NA	textfile	0.00331854	23.134
	rs6092149	T	A	-0.0801344	0.017149	3.29e-06	6906	exposure	TRUE	reported	aiRtsn	NA	textfile	0.00315185	21.8292
	rs75127669	A	C	0.139784	0.0310414	6.83e-06	6840	exposure	TRUE	reported	aiRtsn	NA	textfile	0.00295591	20.2724
	rs77478751	G	A	-0.219886	0.0475759	7.33e-06	3669	exposure	TRUE	reported	aiRtsn	NA	textfile	0.0057883	21.3493
	rs1530559	A	G	0.0804001	0.0178207	4.93e-06	6655	exposure	TRUE	reported	aiRtsn	NA	textfile	0.00304921	20.3484
	rs62314653	A	C	0.187692	0.0394585	2.24e-06	5944	exposure	TRUE	reported	aiRtsn	NA	textfile	0.00379212	22.6185
	rs7399658	A	G	-0.107134	0.0221883	3.12e-06	6613	exposure	TRUE	reported	aiRtsn	NA	textfile	0.003513	23.3063
	rs12693845	T	C	-0.0805447	0.0177429	8.96e-06	6958	exposure	TRUE	reported	aiRtsn	NA	textfile	0.00295296	20.6016
	SNP	other_allele.exposure	effect_allele.exposure	beta.exposure	se.exposure	pval.exposure	samplesize.exposure	exposure	mr_keep.exposure	pval_origin.exposure	id.exposure	eaf.exposure	data_source.exposure	#VALUE!	#VALUE!
genus.Lactococcus	rs55910161	T	C	0.146426	0.0307367	2.36e-06	3836	exposure	TRUE	reported	mPArZr	NA	textfile	0.00588141	22.6827
	rs12621813	A	G	0.108423	0.0239978	6.61e-06	4057	exposure	TRUE	reported	mPArZr	NA	textfile	0.00500624	20.4025
	rs2293361	T	C	-0.199221	0.0430969	1.4e-06	3787	exposure	TRUE	reported	mPArZr	NA	textfile	0.00561099	21.3574
	rs7992246	C	T	0.104232	0.0230786	4.45e-06	4057	exposure	TRUE	reported	mPArZr	NA	textfile	0.00500264	20.3877
	rs34757988	C	G	0.122294	0.0228976	8.95e-08	4055	exposure	TRUE	reported	mPArZr	NA	textfile	0.00698545	28.5112
	rs757872	C	G	0.140799	0.027582	4.37e-07	3792	exposure	TRUE	reported	mPArZr	NA	textfile	0.00682506	26.0447
	rs123059	C	T	-0.13671	0.0274694	1.27e-06	3760	exposure	TRUE	reported	mPArZr	NA	textfile	0.00654429	24.7555
	rs4766997	T	C	0.114599	0.023839	2.06e-06	4053	exposure	TRUE	reported	mPArZr	NA	textfile	0.00566945	23.0979
	rs10417872	G	T	0.118306	0.024522	1.29e-06	4056	exposure	TRUE	reported	mPArZr	NA	textfile	0.00570582	23.2641
	rs6674304	T	C	0.200758	0.0442121	6.18e-06	3869	exposure	TRUE	reported	mPArZr	NA	textfile	0.00530096	20.608
	rs17168302	A	G	0.191857	0.0424761	6.29e-06	4023	exposure	TRUE	reported	mPArZr	NA	textfile	0.00504565	20.3915
	SNP	other_allele.exposure	effect_allele.exposure	beta.exposure	se.exposure	pval.exposure	samplesize.exposure	exposure	mr_keep.exposure	pval_origin.exposure	id.exposure	eaf.exposure	data_source.exposure	#VALUE!	#VALUE!
genus.Marvinbryantia	rs61884471	A	G	0.124426	0.0248431	1.01e-06	11559	exposure	TRUE	reported	OYPpn9	NA	textfile	0.00216546	25.0806
	rs2724813	G	A	-0.0840769	0.0167551	6.28e-07	11610	exposure	TRUE	reported	OYPpn9	NA	textfile	0.00216415	25.1759
	rs1187983	T	C	-0.0935456	0.0193174	2.02e-06	11896	exposure	TRUE	reported	OYPpn9	NA	textfile	0.00196739	23.4463
	rs2842896	T	C	-0.0649396	0.0131146	7.25e-07	11709	exposure	TRUE	reported	OYPpn9	NA	textfile	0.00208967	24.515
	rs11645029	C	G	-0.060618	0.0131551	4.15e-06	11709	exposure	TRUE	reported	OYPpn9	NA	textfile	0.00181012	21.2295
	rs12963345	C	G	-0.059681	0.0132289	6.6e-06	11709	exposure	TRUE	reported	OYPpn9	NA	textfile	0.00173522	20.3495
	rs2863363	G	A	0.0634861	0.0136323	3.11e-06	11950	exposure	TRUE	reported	OYPpn9	NA	textfile	0.00181161	21.6844
	rs72948274	C	A	-0.126354	0.0272212	3.26e-06	11561	exposure	TRUE	reported	OYPpn9	NA	textfile	0.0018602	21.5421
	rs146541147	A	G	0.118845	0.0268423	6.86e-06	10778	exposure	TRUE	reported	OYPpn9	NA	textfile	0.00181551	19.5995
	rs11620597	C	T	0.119479	0.0271688	7.8e-06	11031	exposure	TRUE	reported	OYPpn9	NA	textfile	0.00175013	19.336
	rs8006832	T	G	-0.0952415	0.0216699	6.58e-06	11412	exposure	TRUE	reported	OYPpn9	NA	textfile	0.00168983	19.3136
	rs3125832	C	A	0.0679323	0.015012	5.03e-06	11709	exposure	TRUE	reported	OYPpn9	NA	textfile	0.00174581	20.4739
	SNP	other_allele.exposure	effect_allele.exposure	beta.exposure	se.exposure	pval.exposure	samplesize.exposure	exposure	mr_keep.exposure	pval_origin.exposure	id.exposure	eaf.exposure	data_source.exposure	#VALUE!	#VALUE!
genus.Methanobrevibacter	rs76029318	C	T	0.222849	0.0454319	1.08e-06	3387	exposure	TRUE	reported	MzfSdd	NA	textfile	0.00705357	24.0459
	rs10202904	G	T	-0.112811	0.0239106	3.09e-06	3583	exposure	TRUE	reported	MzfSdd	NA	textfile	0.00617426	22.2474
	rs894996	A	C	0.214213	0.0456045	3.82e-06	3479	exposure	TRUE	reported	MzfSdd	NA	textfile	0.00630195	22.0509
	rs11018665	T	A	0.113013	0.0254343	7.03e-06	3586	exposure	TRUE	reported	MzfSdd	NA	textfile	0.00547551	19.7323
	rs1334944	C	T	0.115197	0.0255492	7.61e-06	3586	exposure	TRUE	reported	MzfSdd	NA	textfile	0.00563712	20.318
	rs6776814	C	T	-0.188956	0.0419905	8.05e-06	3283	exposure	TRUE	reported	MzfSdd	NA	textfile	0.00613025	20.2374
	rs4779844	C	G	0.109639	0.0247979	9.28e-06	3585	exposure	TRUE	reported	MzfSdd	NA	textfile	0.0054231	19.5369
	rs4802933	G	A	-0.135628	0.0308139	9.74e-06	3586	exposure	TRUE	reported	MzfSdd	NA	textfile	0.00537352	19.3627
	SNP	other_allele.exposure	effect_allele.exposure	beta.exposure	se.exposure	pval.exposure	samplesize.exposure	exposure	mr_keep.exposure	pval_origin.exposure	id.exposure	eaf.exposure	data_source.exposure	#VALUE!	#VALUE!
genus.Odoribacter	rs503751	G	C	0.0618294	0.0118887	2.08e-07	14218	exposure	TRUE	reported	KwfviH	NA	textfile	0.00189872	27.0435
	rs77779484	A	G	-0.133489	0.0268526	6.56e-07	11935	exposure	TRUE	reported	KwfviH	NA	textfile	0.00206633	24.7086
	rs10423795	T	C	0.0550695	0.0121164	6.58e-06	14135	exposure	TRUE	reported	KwfviH	NA	textfile	0.0014593	20.6544
	rs6856150	A	G	0.0881922	0.0194146	6.06e-06	14597	exposure	TRUE	reported	KwfviH	NA	textfile	0.00141164	20.6321
	rs10093869	G	A	-0.0577795	0.0125389	3.67e-06	14218	exposure	TRUE	reported	KwfviH	NA	textfile	0.00149121	21.2308
	rs74553962	G	T	0.121449	0.0264106	9.49e-06	11803	exposure	TRUE	reported	KwfviH	NA	textfile	0.00178839	21.1426
	rs4793970	G	A	-0.0576329	0.0129154	6.03e-06	14687	exposure	TRUE	reported	KwfviH	NA	textfile	0.00135395	19.9098
	rs28417404	G	A	-0.0726896	0.0161372	3.68e-06	14698	exposure	TRUE	reported	KwfviH	NA	textfile	0.00137858	20.2876
	rs16918425	T	A	0.0999781	0.0223785	8.85e-06	13689	exposure	TRUE	reported	KwfviH	NA	textfile	0.00145595	19.9566
	SNP	other_allele.exposure	effect_allele.exposure	beta.exposure	se.exposure	pval.exposure	samplesize.exposure	exposure	mr_keep.exposure	pval_origin.exposure	id.exposure	eaf.exposure	data_source.exposure	#VALUE!	#VALUE!
genus.Olsenella	rs62112538	T	C	-0.19943	0.0407033	1.19e-06	3630	exposure	TRUE	reported	kGUXfl	NA	textfile	0.00656984	23.993
	rs1035588	G	A	-0.108148	0.0236848	4.86e-06	3739	exposure	TRUE	reported	kGUXfl	NA	textfile	0.00554536	20.8386
	rs35225860	G	A	-0.223604	0.0482391	3.87e-06	3630	exposure	TRUE	reported	kGUXfl	NA	textfile	0.00588422	21.4743
	rs72691585	A	C	-0.249079	0.0520814	2.95e-06	3078	exposure	TRUE	reported	kGUXfl	NA	textfile	0.00737606	22.8573
	rs9460691	A	C	0.119966	0.0268645	7.28e-06	3739	exposure	TRUE	reported	kGUXfl	NA	textfile	0.00530508	19.9308
	rs17148768	A	G	0.140434	0.0295602	2.2e-06	3648	exposure	TRUE	reported	kGUXfl	NA	textfile	0.00614891	22.5576
	rs61090148	G	A	-0.104783	0.0231343	6.44e-06	3739	exposure	TRUE	reported	kGUXfl	NA	textfile	0.00545678	20.5039
	rs7540303	T	C	0.108044	0.023638	5.32e-06	3739	exposure	TRUE	reported	kGUXfl	NA	textfile	0.00555654	20.8808
	rs2759329	A	G	-0.111131	0.0237218	3.43e-06	3739	exposure	TRUE	reported	kGUXfl	NA	textfile	0.00583552	21.9353
	rs6046522	T	C	0.122938	0.0269928	4.48e-06	3705	exposure	TRUE	reported	kGUXfl	NA	textfile	0.00556758	20.7322
	rs8066522	A	G	-0.106529	0.0240379	9.7e-06	3739	exposure	TRUE	reported	kGUXfl	NA	textfile	0.00522529	19.6295
	SNP	other_allele.exposure	effect_allele.exposure	beta.exposure	se.exposure	pval.exposure	samplesize.exposure	exposure	mr_keep.exposure	pval_origin.exposure	id.exposure	eaf.exposure	data_source.exposure	#VALUE!	#VALUE!
genus.Oscillibacter	rs137917150	A	T	-0.174992	0.0388394	4.62e-06	5733	exposure	TRUE	reported	odjvS6	NA	textfile	0.00352838	20.2927
	rs11990279	C	T	-0.0824934	0.0180457	4.94e-06	8528	exposure	TRUE	reported	odjvS6	NA	textfile	0.00244444	20.8923
	rs9393920	G	A	-0.0744662	0.0151081	9.92e-07	8930	exposure	TRUE	reported	odjvS6	NA	textfile	0.00271311	24.2885
	rs234108	G	A	0.0749553	0.0152632	9.16e-07	8694	exposure	TRUE	reported	odjvS6	NA	textfile	0.00276624	24.1109
	rs36095275	T	C	-0.0752368	0.0156861	1.4e-06	8694	exposure	TRUE	reported	odjvS6	NA	textfile	0.00263914	23.0001
	rs11627628	C	T	0.143961	0.0290223	1.01e-06	8486	exposure	TRUE	reported	odjvS6	NA	textfile	0.0028911	24.5992
	rs133832	C	A	-0.0795527	0.0162411	1.15e-06	8926	exposure	TRUE	reported	odjvS6	NA	textfile	0.00268076	23.9874
	rs761240	G	T	-0.17664	0.0388812	2.04e-06	5185	exposure	TRUE	reported	odjvS6	NA	textfile	0.00396481	20.6314
	rs12649930	G	T	0.121589	0.0259612	4.09e-06	8794	exposure	TRUE	reported	odjvS6	NA	textfile	0.00248811	21.93
	rs75453768	T	G	0.12212	0.0268629	5.35e-06	8256	exposure	TRUE	reported	odjvS6	NA	textfile	0.00249696	20.6615
	rs16866406	G	A	0.0988765	0.0208795	3.08e-06	8930	exposure	TRUE	reported	odjvS6	NA	textfile	0.00250498	22.4206
	rs4506202	G	A	-0.0711323	0.0152261	3.21e-06	8694	exposure	TRUE	reported	odjvS6	NA	textfile	0.00250408	21.8201
	rs61883564	G	A	-0.101351	0.0221016	3.39e-06	8930	exposure	TRUE	reported	odjvS6	NA	textfile	0.00234931	21.024
	rs16934185	G	A	-0.129568	0.028157	4.38e-06	8492	exposure	TRUE	reported	odjvS6	NA	textfile	0.0024873	21.1698
	rs12417956	G	C	0.0785431	0.0174075	6.03e-06	8928	exposure	TRUE	reported	odjvS6	NA	textfile	0.00227511	20.3539
	rs6901560	G	C	0.0855032	0.018693	6.21e-06	8525	exposure	TRUE	reported	odjvS6	NA	textfile	0.0024482	20.9172
	rs62206502	A	C	-0.0681423	0.0151349	6.6e-06	8883	exposure	TRUE	reported	odjvS6	NA	textfile	0.0022768	20.2664
	SNP	other_allele.exposure	effect_allele.exposure	beta.exposure	se.exposure	pval.exposure	samplesize.exposure	exposure	mr_keep.exposure	pval_origin.exposure	id.exposure	eaf.exposure	data_source.exposure	#VALUE!	#VALUE!
genus.Oscillospira	rs28889936	C	A	0.114051	0.0252838	3.37e-06	9758	exposure	TRUE	reported	gH15CN	NA	textfile	0.00208087	20.3433
	rs12206468	A	G	-0.133016	0.0269733	1.04e-06	9554	exposure	TRUE	reported	gH15CN	NA	textfile	0.00253891	24.3134
	rs73038677	A	T	-0.08321	0.0168666	1.09e-06	10195	exposure	TRUE	reported	gH15CN	NA	textfile	0.00238164	24.334
	rs1954532	C	T	-0.0826246	0.0175252	2.27e-06	9841	exposure	TRUE	reported	gH15CN	NA	textfile	0.00225359	22.2232
	rs751183	C	T	-0.0774322	0.0172216	6.85e-06	9841	exposure	TRUE	reported	gH15CN	NA	textfile	0.00205007	20.2121
	rs8076323	G	A	0.0715392	0.0156539	5.61e-06	10193	exposure	TRUE	reported	gH15CN	NA	textfile	0.00204481	20.8814
	rs72866977	C	A	-0.130569	0.0281674	5.63e-06	9098	exposure	TRUE	reported	gH15CN	NA	textfile	0.00235622	21.4828
	rs62422654	T	C	0.0898456	0.0198088	6.47e-06	9769	exposure	TRUE	reported	gH15CN	NA	textfile	0.00210142	20.5678
	rs12925026	C	T	0.13559	0.030678	9.31e-06	8200	exposure	TRUE	reported	gH15CN	NA	textfile	0.0023766	19.5297
	SNP	other_allele.exposure	effect_allele.exposure	beta.exposure	se.exposure	pval.exposure	samplesize.exposure	exposure	mr_keep.exposure	pval_origin.exposure	id.exposure	eaf.exposure	data_source.exposure	#VALUE!	#VALUE!
genus.Oxalobacter	rs4428215	A	G	0.130293	0.0242237	7.51e-08	4655	exposure	TRUE	reported	lHUMxl	NA	textfile	0.00617658	28.9183
	rs736744	T	C	0.117882	0.0211262	2.57e-08	4655	exposure	TRUE	reported	lHUMxl	NA	textfile	0.0066441	31.1218
	rs6000536	T	C	-0.130992	0.0253804	2.06e-07	4654	exposure	TRUE	reported	lHUMxl	NA	textfile	0.00569099	26.626
	rs36057338	T	G	0.207847	0.0421439	8.8e-07	4244	exposure	TRUE	reported	lHUMxl	NA	textfile	0.0056985	24.3116
	rs6071435	A	T	-0.105512	0.021489	1.07e-06	4635	exposure	TRUE	reported	lHUMxl	NA	textfile	0.00517455	24.0984
	rs12002250	C	A	0.217122	0.0466317	1.42e-06	4297	exposure	TRUE	reported	lHUMxl	NA	textfile	0.0050199	21.6693
	rs1569853	C	T	-0.138078	0.0296981	3.65e-06	4492	exposure	TRUE	reported	lHUMxl	NA	textfile	0.0047892	21.607
	rs11108500	G	A	-0.199099	0.0427327	3.74e-06	4303	exposure	TRUE	reported	lHUMxl	NA	textfile	0.00501952	21.6979
	rs10464997	A	G	0.137691	0.0294804	3.3e-06	4650	exposure	TRUE	reported	lHUMxl	NA	textfile	0.00466939	21.8051
	rs111966731	C	T	0.213114	0.047162	7.3e-06	3931	exposure	TRUE	reported	lHUMxl	NA	textfile	0.00516759	20.4089
	rs6993398	A	G	0.127217	0.0278855	7.13e-06	4656	exposure	TRUE	reported	lHUMxl	NA	textfile	0.00445026	20.8041
	rs3862635	T	C	-0.172142	0.0394026	9.19e-06	4469	exposure	TRUE	reported	lHUMxl	NA	textfile	0.00425268	19.0778
	SNP	other_allele.exposure	effect_allele.exposure	beta.exposure	se.exposure	pval.exposure	samplesize.exposure	exposure	mr_keep.exposure	pval_origin.exposure	id.exposure	eaf.exposure	data_source.exposure	#VALUE!	#VALUE!
genus.Parabacteroides	rs60884758	T	C	-0.0702667	0.0142249	5.71e-07	17293	exposure	TRUE	reported	tl7IOs	NA	textfile	0.00140902	24.3978
	rs3860755	C	G	0.0558784	0.0116625	1.71e-06	17294	exposure	TRUE	reported	tl7IOs	NA	textfile	0.00132567	22.954
	rs4236095	A	G	0.0761961	0.0157042	1.93e-06	16383	exposure	TRUE	reported	tl7IOs	NA	textfile	0.00143489	23.5387
	rs115602804	A	G	0.10308	0.0222736	1.93e-06	16394	exposure	TRUE	reported	tl7IOs	NA	textfile	0.00130472	21.4149
	rs114567323	C	T	0.186478	0.0405199	5.65e-06	5859	exposure	TRUE	reported	tl7IOs	NA	textfile	0.00360185	21.1723
	rs7298818	T	C	0.0888832	0.0200902	8.54e-06	16510	exposure	TRUE	reported	tl7IOs	NA	textfile	0.00118416	19.5712
	rs6657302	C	T	-0.10452	0.0225521	9.76e-06	16552	exposure	TRUE	reported	tl7IOs	NA	textfile	0.00129601	21.4768
	rs11965579	C	G	0.162824	0.0381863	8.87e-06	3890	exposure	TRUE	reported	tl7IOs	NA	textfile	0.00465207	18.1718
	rs17141986	C	G	0.0500303	0.0111459	7.27e-06	16825	exposure	TRUE	reported	tl7IOs	NA	textfile	0.00119608	20.1457
	rs72893646	T	A	-0.0715594	0.0156668	8.83e-06	16508	exposure	TRUE	reported	tl7IOs	NA	textfile	0.00126221	20.8604
	SNP	other_allele.exposure	effect_allele.exposure	beta.exposure	se.exposure	pval.exposure	samplesize.exposure	exposure	mr_keep.exposure	pval_origin.exposure	id.exposure	eaf.exposure	data_source.exposure	#VALUE!	#VALUE!
genus.Paraprevotella	rs2081023	G	A	-0.122561	0.0236507	2.64e-07	7178	exposure	TRUE	reported	ZbJT7c	NA	textfile	0.00372725	26.8468
	rs9900242	G	A	-0.0852967	0.0175212	1.14e-06	6900	exposure	TRUE	reported	ZbJT7c	NA	textfile	0.00342294	23.6926
	rs9602779	C	A	-0.106692	0.0220264	6.93e-07	7177	exposure	TRUE	reported	ZbJT7c	NA	textfile	0.00325849	23.4561
	rs140997932	C	T	-0.162376	0.0354178	2.11e-06	6187	exposure	TRUE	reported	ZbJT7c	NA	textfile	0.00338567	21.0115
	rs145020347	G	A	-0.12465	0.0262323	4.03e-06	6859	exposure	TRUE	reported	ZbJT7c	NA	textfile	0.00328112	22.5727
	rs4767113	T	C	0.0882466	0.018382	2.14e-06	6900	exposure	TRUE	reported	ZbJT7c	NA	textfile	0.00332901	23.0402
	rs3008582	C	T	0.10572	0.0227246	4.36e-06	7175	exposure	TRUE	reported	ZbJT7c	NA	textfile	0.00300742	21.6373
	rs4756632	T	G	-0.138905	0.0289897	3.82e-06	7179	exposure	TRUE	reported	ZbJT7c	NA	textfile	0.00318787	22.9525
	rs10842464	C	T	-0.0758215	0.0172568	6.6e-06	7178	exposure	TRUE	reported	ZbJT7c	NA	textfile	0.00268223	19.2994
	rs3801748	A	G	0.0779721	0.0171691	5.2e-06	7179	exposure	TRUE	reported	ZbJT7c	NA	textfile	0.00286465	20.6187
	rs7240324	G	T	-0.10229	0.0226948	5.96e-06	6900	exposure	TRUE	reported	ZbJT7c	NA	textfile	0.00293556	20.3091
	rs17109926	G	A	-0.0988335	0.0216172	6.75e-06	7179	exposure	TRUE	reported	ZbJT7c	NA	textfile	0.00290325	20.8973
	rs17785622	G	A	0.248065	0.0524304	1.93e-06	3288	exposure	TRUE	reported	ZbJT7c	NA	textfile	0.00676219	22.3718
	SNP	other_allele.exposure	effect_allele.exposure	beta.exposure	se.exposure	pval.exposure	samplesize.exposure	exposure	mr_keep.exposure	pval_origin.exposure	id.exposure	eaf.exposure	data_source.exposure	#VALUE!	#VALUE!
genus.Parasutterella	rs2090816	C	A	0.0840967	0.0177315	2.9e-06	11385	exposure	TRUE	reported	lVNo1c	NA	textfile	0.00197187	22.4901
	rs1403396	T	A	-0.0756729	0.0159035	2.76e-06	11378	exposure	TRUE	reported	lVNo1c	NA	textfile	0.00198595	22.6371
	rs55877868	C	A	-0.104458	0.0228089	2.87e-06	10588	exposure	TRUE	reported	lVNo1c	NA	textfile	0.00197696	20.9696
	rs8039785	G	T	0.0618345	0.0133	3.62e-06	11383	exposure	TRUE	reported	lVNo1c	NA	textfile	0.00189529	21.6113
	rs823424	A	G	-0.0713448	0.0156958	4.95e-06	11386	exposure	TRUE	reported	lVNo1c	NA	textfile	0.00181133	20.6576
	rs35414597	A	T	-0.0684946	0.0142143	1.51e-06	11386	exposure	TRUE	reported	lVNo1c	NA	textfile	0.00203519	23.2158
	rs2387977	C	T	-0.0681778	0.0134756	5.38e-07	11345	exposure	TRUE	reported	lVNo1c	NA	textfile	0.00225117	25.5927
	rs7572229	A	G	0.066273	0.0132736	6.32e-07	11383	exposure	TRUE	reported	lVNo1c	NA	textfile	0.00218519	24.9242
	rs6828768	T	C	0.0636852	0.0132645	1.78e-06	11386	exposure	TRUE	reported	lVNo1c	NA	textfile	0.00202043	23.0472
	rs10899911	G	A	-0.0717102	0.0148151	1.15e-06	11386	exposure	TRUE	reported	lVNo1c	NA	textfile	0.00205346	23.4247
	rs7303158	T	C	0.0646859	0.0134256	1.33e-06	11386	exposure	TRUE	reported	lVNo1c	NA	textfile	0.00203468	23.2101
	rs78383039	C	T	-0.146315	0.0297119	1.57e-06	9174	exposure	TRUE	reported	lVNo1c	NA	textfile	0.00263638	24.2448
	rs35055552	C	T	0.109554	0.0235433	3.35e-06	9970	exposure	TRUE	reported	lVNo1c	NA	textfile	0.00216714	21.649
	rs11715853	A	G	-0.0662952	0.0146114	6.23e-06	11386	exposure	TRUE	reported	lVNo1c	NA	textfile	0.00180478	20.5828
	rs7311004	C	T	-0.0617522	0.0136438	5.92e-06	11384	exposure	TRUE	reported	lVNo1c	NA	textfile	0.00179621	20.4812
	rs62273907	G	A	0.229468	0.0502262	5.88e-06	3691	exposure	TRUE	reported	lVNo1c	NA	textfile	0.0056233	20.8617
	rs6809952	A	G	-0.0684957	0.0150892	8.13e-06	11077	exposure	TRUE	reported	lVNo1c	NA	textfile	0.00185681	20.6024
	SNP	other_allele.exposure	effect_allele.exposure	beta.exposure	se.exposure	pval.exposure	samplesize.exposure	exposure	mr_keep.exposure	pval_origin.exposure	id.exposure	eaf.exposure	data_source.exposure	#VALUE!	#VALUE!
genus.Peptococcus	rs10031059	C	T	-0.121167	0.0225844	1.24e-07	5526	exposure	TRUE	reported	C9lDSD	NA	textfile	0.0051818	28.7734
	rs75754569	G	C	0.181434	0.0319429	1.1e-08	5481	exposure	TRUE	reported	C9lDSD	NA	textfile	0.00585169	32.2501
	rs77681628	T	C	0.200307	0.0387328	2.69e-07	4842	exposure	TRUE	reported	C9lDSD	NA	textfile	0.00549312	26.7336
	rs62424012	A	G	0.137164	0.0292136	1.15e-06	5656	exposure	TRUE	reported	C9lDSD	NA	textfile	0.0038825	22.0372
	rs413827	A	G	0.110229	0.0237523	3.3e-06	5482	exposure	TRUE	reported	C9lDSD	NA	textfile	0.00391328	21.529
	rs2054133	A	G	0.0895433	0.0188332	2.14e-06	5657	exposure	TRUE	reported	C9lDSD	NA	textfile	0.00398017	22.5978
	rs11001941	A	G	-0.195611	0.0392217	1.33e-06	5607	exposure	TRUE	reported	C9lDSD	NA	textfile	0.00441654	24.8645
	rs7033353	G	T	0.090152	0.018995	2.22e-06	5657	exposure	TRUE	reported	C9lDSD	NA	textfile	0.00396606	22.5174
	rs5770862	C	T	0.162018	0.0356813	3.22e-06	5431	exposure	TRUE	reported	C9lDSD	NA	textfile	0.00378197	20.6103
	rs34282744	C	G	0.191797	0.0399832	1.84e-06	5257	exposure	TRUE	reported	C9lDSD	NA	textfile	0.00435807	23.0019
	rs72850165	C	T	-0.134304	0.0300423	5.74e-06	5627	exposure	TRUE	reported	C9lDSD	NA	textfile	0.00353911	19.9782
	rs11030569	T	A	-0.17402	0.0374133	3.13e-06	5329	exposure	TRUE	reported	C9lDSD	NA	textfile	0.00404335	21.6263
	rs7766680	C	G	0.0976832	0.0214155	3.51e-06	5655	exposure	TRUE	reported	C9lDSD	NA	textfile	0.00366569	20.7984
	rs74592222	A	G	0.137957	0.0302965	8.55e-06	5329	exposure	TRUE	reported	C9lDSD	NA	textfile	0.00387588	20.7272
	rs36121075	G	A	-0.14067	0.030628	6.99e-06	5301	exposure	TRUE	reported	C9lDSD	NA	textfile	0.00396355	21.0864
	rs12069354	T	C	0.16763	0.03795	9.28e-06	5352	exposure	TRUE	reported	C9lDSD	NA	textfile	0.0036323	19.5036
	SNP	other_allele.exposure	effect_allele.exposure	beta.exposure	se.exposure	pval.exposure	samplesize.exposure	exposure	mr_keep.exposure	pval_origin.exposure	id.exposure	eaf.exposure	data_source.exposure	#VALUE!	#VALUE!
genus.Phascolarctobacterium	rs6427992	C	G	-0.0652458	0.0137508	2.09e-06	11113	exposure	TRUE	reported	XFbefn	NA	textfile	0.00202179	22.5097
	rs75882962	C	T	0.0968661	0.0190575	3.19e-07	10710	exposure	TRUE	reported	XFbefn	NA	textfile	0.00240644	25.8303
	rs56157888	C	A	0.0954864	0.0193976	1.09e-06	10031	exposure	TRUE	reported	XFbefn	NA	textfile	0.00240987	24.227
	rs56069061	A	G	-0.111306	0.0230694	1.87e-06	11007	exposure	TRUE	reported	XFbefn	NA	textfile	0.00211045	23.2746
	rs74540770	A	G	-0.121014	0.0258621	3.6e-06	9403	exposure	TRUE	reported	XFbefn	NA	textfile	0.00232312	21.8905
	rs76124218	G	C	-0.159361	0.0344532	2.67e-06	7314	exposure	TRUE	reported	XFbefn	NA	textfile	0.00291663	21.3888
	rs12618201	G	A	0.0641657	0.0138202	3.38e-06	11113	exposure	TRUE	reported	XFbefn	NA	textfile	0.001936	21.5526
	rs74847270	G	A	-0.104889	0.0230998	5.73e-06	11098	exposure	TRUE	reported	XFbefn	NA	textfile	0.00185436	20.6142
	rs28525131	A	G	-0.118657	0.0269048	8.23e-06	10457	exposure	TRUE	reported	XFbefn	NA	textfile	0.00185658	19.4466
	rs1264476	G	T	0.0767335	0.0166041	4.3e-06	11104	exposure	TRUE	reported	XFbefn	NA	textfile	0.00191966	21.353
	rs7982713	A	G	0.0726922	0.0163201	9.72e-06	10710	exposure	TRUE	reported	XFbefn	NA	textfile	0.001849	19.8358
	rs11929846	C	T	-0.0697199	0.0157969	8.88e-06	11114	exposure	TRUE	reported	XFbefn	NA	textfile	0.0017496	19.4756
	SNP	other_allele.exposure	effect_allele.exposure	beta.exposure	se.exposure	pval.exposure	samplesize.exposure	exposure	mr_keep.exposure	pval_origin.exposure	id.exposure	eaf.exposure	data_source.exposure	#VALUE!	#VALUE!
genus.Prevotella7	rs430270	C	A	0.139155	0.0297055	2.87e-06	3318	exposure	TRUE	reported	edubfI	NA	textfile	0.0065703	21.9312
	rs57404562	A	C	0.155486	0.0316057	6.22e-07	3487	exposure	TRUE	reported	edubfI	NA	textfile	0.00689285	24.1883
	rs9959718	A	G	0.133012	0.0275361	1.9e-06	3489	exposure	TRUE	reported	edubfI	NA	textfile	0.00664324	23.3199
	rs9608249	G	A	-0.158213	0.0336317	2.07e-06	3482	exposure	TRUE	reported	edubfI	NA	textfile	0.00631551	22.1176
	rs2240542	T	C	0.12085	0.0261776	4.84e-06	3489	exposure	TRUE	reported	edubfI	NA	textfile	0.00607137	21.3002
	rs2918132	T	C	-0.114648	0.0254916	6.42e-06	3318	exposure	TRUE	reported	edubfI	NA	textfile	0.00605937	20.2153
	rs16937247	C	G	0.146098	0.0351529	9.64e-06	3486	exposure	TRUE	reported	edubfI	NA	textfile	0.0049305	17.263
	rs118038478	G	A	0.205676	0.0468917	7.85e-06	3295	exposure	TRUE	reported	edubfI	NA	textfile	0.00580483	19.2269
	rs12124567	G	A	-0.121281	0.0275017	9.49e-06	3283	exposure	TRUE	reported	edubfI	NA	textfile	0.00588887	19.4358
	rs12195431	C	T	0.196528	0.0442322	8.73e-06	3489	exposure	TRUE	reported	edubfI	NA	textfile	0.00562626	19.7298
	rs9426434	C	T	-0.123657	0.0278514	9.72e-06	3318	exposure	TRUE	reported	edubfI	NA	textfile	0.00590601	19.7007
	rs79263163	C	A	-0.143982	0.031501	7.51e-06	3489	exposure	TRUE	reported	edubfI	NA	textfile	0.00595216	20.8795
	SNP	other_allele.exposure	effect_allele.exposure	beta.exposure	se.exposure	pval.exposure	samplesize.exposure	exposure	mr_keep.exposure	pval_origin.exposure	id.exposure	eaf.exposure	data_source.exposure	#VALUE!	#VALUE!
genus.Prevotella9	rs111509883	C	T	0.171131	0.0347624	1.24e-06	6960	exposure	TRUE	reported	9Zi7S0	NA	textfile	0.0034699	24.2276
	rs2683313	G	A	-0.0724576	0.0151603	1.69e-06	10260	exposure	TRUE	reported	9Zi7S0	NA	textfile	0.00222147	22.8386
	rs117271932	G	A	0.208089	0.0440393	2.82e-06	4878	exposure	TRUE	reported	9Zi7S0	NA	textfile	0.00455608	22.3171
	rs10512344	G	C	0.247373	0.0544087	3.19e-06	3063	exposure	TRUE	reported	9Zi7S0	NA	textfile	0.00670347	20.6578
	rs9428102	G	A	-0.0778844	0.0176068	4.62e-06	10264	exposure	TRUE	reported	9Zi7S0	NA	textfile	0.00190281	19.5639
	rs746764	C	T	-0.0915772	0.0193245	2.04e-06	9385	exposure	TRUE	reported	9Zi7S0	NA	textfile	0.00238719	22.4526
	rs16966465	C	G	0.0743348	0.0165291	9.33e-06	10261	exposure	TRUE	reported	9Zi7S0	NA	textfile	0.00196718	20.221
	rs2104588	C	T	0.105558	0.023773	8.13e-06	9268	exposure	TRUE	reported	9Zi7S0	NA	textfile	0.0021228	19.7117
	rs11199734	T	A	0.0770209	0.0169462	7e-06	10263	exposure	TRUE	reported	9Zi7S0	NA	textfile	0.00200874	20.6532
	rs7232121	C	G	0.0671292	0.014423	3.76e-06	9790	exposure	TRUE	reported	9Zi7S0	NA	textfile	0.00220786	21.6583
	rs11685699	T	C	-0.141357	0.0295665	2.03e-06	8342	exposure	TRUE	reported	9Zi7S0	NA	textfile	0.00273262	22.8525
	rs9613013	A	G	0.0917591	0.0202697	6.1e-06	9790	exposure	TRUE	reported	9Zi7S0	NA	textfile	0.00208888	20.4888
	rs2495052	G	A	0.0838978	0.0188523	8.97e-06	9790	exposure	TRUE	reported	9Zi7S0	NA	textfile	0.00201889	19.8008
	rs72815774	C	T	-0.176186	0.0393068	8.78e-06	5728	exposure	TRUE	reported	9Zi7S0	NA	textfile	0.00349529	20.0842
	rs4968431	T	G	0.0640113	0.0144162	8.58e-06	10271	exposure	TRUE	reported	9Zi7S0	NA	textfile	0.00191586	19.7118
	rs7976209	C	T	-0.0870786	0.0197951	7.28e-06	10263	exposure	TRUE	reported	9Zi7S0	NA	textfile	0.00188199	19.3475
	rs12648235	C	T	0.0785902	0.0177676	7.39e-06	10271	exposure	TRUE	reported	9Zi7S0	NA	textfile	0.00190126	19.5613
	rs1304512	A	G	0.0761593	0.0165885	5.29e-06	9790	exposure	TRUE	reported	9Zi7S0	NA	textfile	0.00214841	21.0739
	rs7237249	T	C	-0.0823764	0.0182126	8.93e-06	10271	exposure	TRUE	reported	9Zi7S0	NA	textfile	0.00198786	20.454
	SNP	other_allele.exposure	effect_allele.exposure	beta.exposure	se.exposure	pval.exposure	samplesize.exposure	exposure	mr_keep.exposure	pval_origin.exposure	id.exposure	eaf.exposure	data_source.exposure	#VALUE!	#VALUE!
genus.RikenellaceaeRC9gutgroup	rs2900503	T	G	-0.172329	0.0326671	1.55e-07	3320	exposure	TRUE	reported	i7FUDi	NA	textfile	0.00831251	27.8121
	rs17582787	G	A	-0.157739	0.0339924	3.55e-06	3320	exposure	TRUE	reported	i7FUDi	NA	textfile	0.00644421	21.5206
	rs7113155	C	G	0.114423	0.0247798	5.26e-06	3334	exposure	TRUE	reported	i7FUDi	NA	textfile	0.00635467	21.3092
[truncated: 852 more rows]
