# Supplementary material for: Role of immune cells in mediating the effect of gut microbiota on Hashimoto’s thyroiditis: a 2-sample Mendelian randomization study
Source: Front Microbiol. 2024 Oct 14;15:1463394. doi: 10.3389/fmicb.2024.1463394 (PMC11513624; doi:10.3389/fmicb.2024.1463394)
Supplement: Supplementary file 2 [file Table_2.XLSX]

## Sheet: Sheet1
the SNPs of the gut microbiota were analyzed, using P < 1.0 × 10⁻⁸ as the threshold.
	SNP	other_allele.exposure	effect_allele.exposure	beta.exposure	se.exposure	pval.exposure	samplesize.exposure	exposure	mr_keep.exposure	pval_origin.exposure	id.exposure	eaf.exposure	data_source.exposure
class.Actinobacteria	rs12320842	G	C	0.094833	0.0163962	7.57e-09	17638	exposure	TRUE	reported	1W0Vdz	NA	textfile
family.Bifidobacteriaceae	rs182549	T	C	0.11707	0.0126703	5.94e-20	14915	exposure	TRUE	reported	atFlLk	NA	textfile
family.Peptostreptococcaceae	rs61841503	A	G	0.0919658	0.0161331	9.8e-09	15333	exposure	TRUE	reported	AtSzlz	NA	textfile
genus.Bifidobacterium	rs182549	T	C	0.119703	0.0127294	1.28e-20	14778	exposure	TRUE	reported	0aSOyx	NA	textfile
genus.Enterorhabdus	rs11098863	A	T	-0.0966008	0.0162677	3.06e-09	7524	exposure	TRUE	reported	1HtGxb	NA	textfile
genus.Erysipelatoclostridium	rs7221249	G	A	0.0839861	0.0142741	4.31e-09	9781	exposure	TRUE	reported	wDXEan	NA	textfile
genus.Faecalibacterium	rs12320842	G	C	0.094833	0.0163962	7.57e-09	17638	exposure	TRUE	reported	1W0Vdz	NA	textfile
