# Supplementary material for: Role of immune cells in mediating the effect of gut microbiota on Hashimoto’s thyroiditis: a 2-sample Mendelian randomization study
Source: Front Microbiol. 2024 Oct 14;15:1463394. doi: 10.3389/fmicb.2024.1463394 (PMC11513624; doi:10.3389/fmicb.2024.1463394)
Supplement: Supplementary file 3 [file Table_3.XLSX]

## Sheet: Sheet1
The summary data of the connections between all 196 bacterial traits and the risk of Hashimoto's thyroiditis via multiple methods.
	method	nsnp	b	se	pval	lo_ci	up_ci	or	or_lci95	or_uci95
class.Alphaproteobacteria	MR Egger	17	-0.035094	0.224252	0.877731	-0.474627	0.404439	0.965515	0.622117	1.49846
	Weighted median	17	-0.178679	0.075006	0.01721	-0.325691	-0.0316669	0.836375	0.722029	0.968829
	Inverse variance weighted	17	-0.156698	0.0586083	0.00750304	-0.27157	-0.0418259	0.854962	0.762182	0.959037
	Simple mode	17	-0.17661	0.124489	0.175178	-0.42061	0.0673887	0.838106	0.656646	1.06971
	Weighted mode	17	-0.174753	0.111169	0.135525	-0.392644	0.0431389	0.839665	0.675269	1.04408
class.Bacilli	MR Egger	22	-0.18199	0.208274	0.392598	-0.590206	0.226226	0.83361	0.554213	1.25386
	Weighted median	22	-0.0326333	0.0963236	0.734769	-0.221428	0.156161	0.967893	0.801374	1.16901
	Inverse variance weighted	22	-0.0546037	0.0777723	0.482618	-0.207037	0.09783	0.94686	0.812989	1.10278
	Simple mode	22	0.0861195	0.198305	0.668517	-0.302559	0.474798	1.08994	0.738925	1.60769
	Weighted mode	22	-0.0265897	0.166384	0.874559	-0.352703	0.299523	0.973761	0.702786	1.34922
class.Bacteroidia	MR Egger	16	-0.0832142	0.198477	0.681386	-0.47223	0.305801	0.920154	0.62361	1.35771
	Weighted median	16	-0.0948022	0.110805	0.39223	-0.311979	0.122375	0.909553	0.731997	1.13018
	Inverse variance weighted	16	-0.116263	0.0817962	0.155207	-0.276584	0.0440571	0.890241	0.75837	1.04504
	Simple mode	16	-0.0298805	0.181465	0.871408	-0.385551	0.32579	0.970561	0.680076	1.38512
	Weighted mode	16	-0.0212745	0.178558	0.90674	-0.371247	0.328698	0.97895	0.689873	1.38916
class.Betaproteobacteria	MR Egger	15	0.399959	0.276969	0.172389	-0.142901	0.942819	1.49176	0.86684	2.56721
	Weighted median	15	-0.00128124	0.11857	0.991378	-0.233678	0.231116	0.99872	0.791616	1.26001
	Inverse variance weighted	15	-0.0535766	0.0923653	0.56188	-0.234612	0.127459	0.947833	0.790877	1.13594
	Simple mode	15	-0.157101	0.186282	0.413212	-0.522214	0.208013	0.854618	0.593206	1.23123
	Weighted mode	15	0.0399075	0.16568	0.813147	-0.284826	0.364641	1.04071	0.752145	1.44
class.Clostridia	MR Egger	17	0.198941	0.435117	0.65407	-0.653888	1.05177	1.22011	0.52002	2.86272
	Weighted median	17	-0.0098695	0.121017	0.935001	-0.247063	0.227324	0.990179	0.781091	1.25524
	Inverse variance weighted	17	0.00905297	0.10287	0.929874	-0.192572	0.210678	1.00909	0.824835	1.23452
	Simple mode	17	-0.114873	0.203496	0.580243	-0.513726	0.283979	0.891479	0.598262	1.32841
	Weighted mode	17	-0.038582	0.174261	0.827579	-0.380133	0.302969	0.962153	0.68377	1.35387
class.Coriobacteriia	MR Egger	17	0.379555	0.194401	0.0698083	-0.00147093	0.760581	1.46163	0.99853	2.13952
	Weighted median	17	0.0848676	0.103206	0.410901	-0.117417	0.287152	1.08857	0.889214	1.33263
	Inverse variance weighted	17	0.0287895	0.0762972	0.705926	-0.120753	0.178332	1.02921	0.886253	1.19522
	Simple mode	17	-0.0165876	0.17345	0.924999	-0.356549	0.323374	0.983549	0.700088	1.38178
	Weighted mode	17	0.179963	0.154779	0.261996	-0.123403	0.483329	1.19717	0.883907	1.62146
class.Deltaproteobacteria	MR Egger	14	-0.451698	0.396564	0.276919	-1.22896	0.325568	0.636546	0.292596	1.38482
	Weighted median	14	-0.218037	0.119681	0.0684819	-0.452611	0.0165372	0.804096	0.635965	1.01667
	Inverse variance weighted	14	-0.171516	0.088538	0.0527201	-0.345051	0.00201809	0.842386	0.708184	1.00202
	Simple mode	14	-0.354409	0.2227	0.135529	-0.790901	0.0820829	0.701588	0.453436	1.08555
	Weighted mode	14	-0.354409	0.219075	0.129711	-0.783795	0.0749774	0.701588	0.456669	1.07786
class.Erysipelotrichia	MR Egger	13	0.413271	0.412043	0.337423	-0.394332	1.22087	1.51175	0.67413	3.39015
	Weighted median	13	-0.0413659	0.123667	0.738008	-0.283754	0.201022	0.959478	0.752952	1.22265
	Inverse variance weighted	13	-0.0129197	0.0942265	0.890941	-0.197604	0.171764	0.987163	0.820695	1.1874
	Simple mode	13	-0.174501	0.208082	0.418077	-0.582343	0.233341	0.839876	0.558588	1.26281
	Weighted mode	13	-0.1787	0.225081	0.442651	-0.61986	0.262459	0.836357	0.53802	1.30012
class.Gammaproteobacteria	MR Egger	8	0.00179517	0.395958	0.99653	-0.774282	0.777873	1.0018	0.461035	2.17684
	Weighted median	8	-0.0208683	0.152205	0.890947	-0.31919	0.277453	0.979348	0.726738	1.31976
	Inverse variance weighted	8	0.0997628	0.115343	0.387083	-0.12631	0.325836	1.10491	0.881341	1.38519
	Simple mode	8	-0.081998	0.220148	0.720566	-0.513488	0.349492	0.921274	0.598405	1.41835
	Weighted mode	8	-0.0640013	0.191951	0.748578	-0.440225	0.312222	0.938004	0.643892	1.36646
class.Lentisphaeria	MR Egger	10	-0.0916712	0.218922	0.686423	-0.520759	0.337417	0.912405	0.594069	1.40132
	Weighted median	10	-0.0383725	0.0719875	0.594004	-0.179468	0.102723	0.962354	0.835715	1.10818
	Inverse variance weighted	10	-0.036879	0.0550004	0.502525	-0.14468	0.0709219	0.963793	0.865299	1.0735
	Simple mode	10	-0.0406562	0.128421	0.758778	-0.292362	0.211049	0.960159	0.746498	1.23497
	Weighted mode	10	-0.0542441	0.12246	0.668256	-0.294266	0.185778	0.947201	0.745078	1.20416
class.Melainabacteria	MR Egger	13	0.29704	0.174736	0.11721	-0.0454433	0.639523	1.34587	0.955574	1.89558
	Weighted median	13	0.049286	0.0750653	0.511454	-0.0978419	0.196414	1.05052	0.906792	1.21703
	Inverse variance weighted	13	-0.0105107	0.0597733	0.860418	-0.127666	0.106645	0.989544	0.880147	1.11254
	Simple mode	13	0.123959	0.143679	0.405189	-0.157652	0.40557	1.13197	0.854147	1.50016
	Weighted mode	13	0.123959	0.13718	0.383975	-0.144913	0.392831	1.13197	0.865098	1.48117
class.Methanobacteria	MR Egger	12	-0.22623	0.180883	0.239515	-0.58076	0.1283	0.797535	0.559473	1.13689
	Weighted median	12	-0.101817	0.0651777	0.118254	-0.229565	0.0259314	0.903195	0.794879	1.02627
	Inverse variance weighted	12	-0.0840395	0.0486559	0.0841281	-0.179405	0.0113261	0.919395	0.835767	1.01139
	Simple mode	12	-0.113332	0.0976808	0.27052	-0.304786	0.0781227	0.892854	0.737281	1.08126
	Weighted mode	12	-0.119092	0.101374	0.264885	-0.317785	0.0796003	0.887726	0.727759	1.08285
class.Mollicutes	MR Egger	12	0.26916	0.291058	0.376866	-0.301315	0.839634	1.30886	0.739845	2.31552
	Weighted median	12	0.0102065	0.108232	0.924869	-0.201928	0.222341	1.01026	0.817154	1.249
	Inverse variance weighted	12	-0.0206728	0.0847161	0.807211	-0.186716	0.145371	0.979539	0.829679	1.15647
	Simple mode	12	0.0594567	0.226848	0.798088	-0.385165	0.504079	1.06126	0.680338	1.65546
	Weighted mode	12	0.0999967	0.204086	0.633779	-0.300012	0.500006	1.10517	0.740809	1.64873
class.Negativicutes	MR Egger	13	-0.39005	0.356919	0.297826	-1.08961	0.309512	0.677023	0.336347	1.36276
	Weighted median	13	-0.0800955	0.127229	0.528995	-0.329463	0.169272	0.923028	0.71931	1.18444
	Inverse variance weighted	13	-0.0226222	0.100692	0.822238	-0.219978	0.174734	0.977632	0.802537	1.19093
	Simple mode	13	-0.174776	0.209495	0.420425	-0.585386	0.235834	0.839645	0.556891	1.26596
	Weighted mode	13	-0.150893	0.191214	0.445349	-0.525672	0.223887	0.85994	0.591158	1.25093
class.Verrucomicrobiae	MR Egger	12	-0.0335127	0.278845	0.906718	-0.580049	0.513024	0.967043	0.559871	1.67033
	Weighted median	12	-0.07978	0.102703	0.437277	-0.281079	0.121519	0.923319	0.754969	1.12921
	Inverse variance weighted	12	-0.176645	0.0764821	0.0209093	-0.32655	-0.0267396	0.838078	0.721409	0.973615
	Simple mode	12	-0.0819338	0.183033	0.663096	-0.440678	0.27681	0.921333	0.6436	1.31892
	Weighted mode	12	-0.0679941	0.155693	0.670763	-0.373152	0.237164	0.934266	0.688561	1.26765
enus.LachnospiraceaeNK4A136	MR Egger	16	0.0421224	0.172491	0.810618	-0.29596	0.380205	1.04302	0.743817	1.46258
	Weighted median	16	-0.0869057	0.106835	0.415957	-0.296303	0.122492	0.916764	0.743562	1.13031
	Inverse variance weighted	16	-0.0425579	0.0816315	0.602129	-0.202556	0.11744	0.958335	0.816641	1.12461
	Simple mode	16	-0.147008	0.192972	0.457985	-0.525232	0.231217	0.863287	0.591418	1.26013
	Weighted mode	16	-0.113377	0.124465	0.376746	-0.357329	0.130574	0.892814	0.699542	1.13948
family.Acidaminococcaceae	MR Egger	8	-0.565503	0.249834	0.0642376	-1.05518	-0.0758275	0.568074	0.34813	0.926976
	Weighted median	8	-0.00663011	0.122504	0.956838	-0.246737	0.233477	0.993392	0.781346	1.26298
	Inverse variance weighted	8	0.0156618	0.111286	0.88808	-0.20246	0.233783	1.01579	0.816719	1.26337
	Simple mode	8	0.0102242	0.198132	0.960287	-0.378114	0.398562	1.01028	0.685152	1.48968
	Weighted mode	8	-0.0489513	0.175595	0.788474	-0.393117	0.295214	0.952228	0.67495	1.34341
family.Actinomycetaceae	MR Egger	8	-0.565503	0.249834	0.0642376	-1.05518	-0.0758275	0.568074	0.34813	0.926976
	Weighted median	8	-0.00663011	0.122504	0.956838	-0.246737	0.233477	0.993392	0.781346	1.26298
	Inverse variance weighted	8	0.0156618	0.111286	0.88808	-0.20246	0.233783	1.01579	0.816719	1.26337
	Simple mode	8	0.0102242	0.198132	0.960287	-0.378114	0.398562	1.01028	0.685152	1.48968
	Weighted mode	8	-0.0489513	0.175595	0.788474	-0.393117	0.295214	0.952228	0.67495	1.34341
family.Alcaligenaceae	MR Egger	17	-0.241492	0.343165	0.492387	-0.914095	0.43111	0.785455	0.400879	1.53897
	Weighted median	17	-0.217072	0.116972	0.0634881	-0.446337	0.0121934	0.804872	0.639968	1.01227
	Inverse variance weighted	17	-0.254996	0.0812614	0.00170123	-0.414268	-0.0957234	0.77492	0.660824	0.908715
	Simple mode	17	-0.265731	0.198456	0.199288	-0.654705	0.123243	0.766645	0.519595	1.13116
	Weighted mode	17	-0.227734	0.198612	0.268393	-0.617013	0.161545	0.796336	0.539554	1.17532
family.Bacteroidaceae	MR Egger	12	0.220264	0.531258	0.687182	-0.821001	1.26153	1.24641	0.439991	3.53082
	Weighted median	12	-0.111171	0.13689	0.416725	-0.379475	0.157134	0.894786	0.684221	1.17015
	Inverse variance weighted	12	0.008123	0.102225	0.936665	-0.192237	0.208483	1.00816	0.825111	1.23181
	Simple mode	12	-0.189206	0.19937	0.362995	-0.579972	0.201559	0.827616	0.559914	1.22331
	Weighted mode	12	-0.189206	0.175603	0.304333	-0.533388	0.154975	0.827616	0.586614	1.16763
family.BacteroidalesS24.7group	MR Egger	10	-0.0171147	0.290083	0.9544	-0.585677	0.551448	0.983031	0.556729	1.73576
	Weighted median	10	-0.0112094	0.100954	0.911588	-0.209079	0.18666	0.988853	0.811331	1.20522
	Inverse variance weighted	10	-0.0488016	0.0711041	0.492499	-0.188166	0.0905624	0.95237	0.828478	1.09479
	Simple mode	10	0.0345861	0.157618	0.831211	-0.274346	0.343518	1.03519	0.760069	1.4099
	Weighted mode	10	0.0345861	0.131207	0.798024	-0.222579	0.291752	1.03519	0.800451	1.33877
family.Bifidobacteriaceae	MR Egger	18	0.391808	0.308029	0.221556	-0.211928	0.995544	1.47965	0.809023	2.7062
	Weighted median	18	-0.0811403	0.108733	0.455527	-0.294257	0.131977	0.922064	0.745085	1.14108
	Inverse variance weighted	18	0.00219201	0.0854354	0.979531	-0.165261	0.169645	1.00219	0.847672	1.18488
	Simple mode	18	-0.141307	0.204955	0.499841	-0.543018	0.260404	0.868223	0.580992	1.29745
	Weighted mode	18	-0.104118	0.133178	0.445091	-0.365147	0.156912	0.901119	0.694094	1.16989
family.Christensenellaceae	MR Egger	12	-0.0616633	0.141959	0.67324	-0.339903	0.216576	0.940199	0.71184	1.24182
	Weighted median	12	0.0138933	0.0959207	0.884836	-0.174111	0.201898	1.01399	0.840203	1.22372
	Inverse variance weighted	12	0.0344311	0.0734523	0.639245	-0.109535	0.178398	1.03503	0.896251	1.1953
	Simple mode	12	-0.0137801	0.116709	0.908139	-0.24253	0.21497	0.986314	0.78464	1.23982
	Weighted mode	12	-0.0086081	0.103288	0.935078	-0.211054	0.193837	0.991429	0.809731	1.2139
family.Clostridiaceae1	MR Egger	11	0.0573962	0.266226	0.834112	-0.464407	0.579199	1.05908	0.628508	1.78461
	Weighted median	11	0.0219478	0.112632	0.8455	-0.198811	0.242706	1.02219	0.819705	1.27469
	Inverse variance weighted	11	0.0858647	0.0872729	0.325182	-0.0851902	0.25692	1.08966	0.918338	1.29294
	Simple mode	11	-0.0798759	0.185335	0.675624	-0.443132	0.28338	0.923231	0.642022	1.32761
	Weighted mode	11	-0.0716998	0.158403	0.660468	-0.38217	0.23877	0.93081	0.682379	1.26969
family.ClostridialesvadinBB60group	MR Egger	17	-0.222272	0.16912	0.208495	-0.553747	0.109204	0.800698	0.574792	1.11539
	Weighted median	17	-0.0312166	0.0777672	0.688117	-0.18364	0.121207	0.969266	0.832235	1.12886
	Inverse variance weighted	17	-0.0295502	0.0592722	0.618096	-0.145724	0.0866233	0.970882	0.864396	1.09049
	Simple mode	17	-0.0156045	0.128923	0.905168	-0.268293	0.237084	0.984517	0.764684	1.26755
	Weighted mode	17	-0.0867973	0.124774	0.496638	-0.331355	0.15776	0.916863	0.71795	1.17089
family.Coriobacteriaceae	MR Egger	17	0.379555	0.194401	0.0698083	-0.00147093	0.760581	1.46163	0.99853	2.13952
	Weighted median	17	0.0848676	0.101683	0.403928	-0.114432	0.284167	1.08857	0.891873	1.32865
	Inverse variance weighted	17	0.0287895	0.0762972	0.705926	-0.120753	0.178332	1.02921	0.886253	1.19522
	Simple mode	17	-0.0165876	0.175727	0.925968	-0.361013	0.327838	0.983549	0.69697	1.38796
	Weighted mode	17	0.179963	0.159665	0.27631	-0.132981	0.492907	1.19717	0.875482	1.63707
family.Defluviitaleaceae	MR Egger	12	0.178956	0.23999	0.473024	-0.291425	0.649336	1.19597	0.747198	1.91427
	Weighted median	12	-0.00908254	0.0911117	0.920594	-0.187662	0.169496	0.990959	0.828895	1.18471
	Inverse variance weighted	12	0.042159	0.0672976	0.531016	-0.0897443	0.174062	1.04306	0.914165	1.19013
	Simple mode	12	-0.115998	0.177181	0.526123	-0.463272	0.231277	0.890477	0.629221	1.26021
	Weighted mode	12	-0.121569	0.156026	0.452324	-0.427381	0.184243	0.88553	0.652215	1.20231
family.Desulfovibrionaceae	MR Egger	12	-0.404335	0.416436	0.354477	-1.22055	0.41188	0.667421	0.295068	1.50965
	Weighted median	12	-0.309838	0.132855	0.0196927	-0.570233	-0.0494423	0.733566	0.565394	0.95176
	Inverse variance weighted	12	-0.193013	0.0956412	0.0435814	-0.38047	-0.00555623	0.824471	0.68354	0.994459
	Simple mode	12	-0.403695	0.237859	0.117736	-0.8699	0.0625087	0.667847	0.418994	1.0645
	Weighted mode	12	-0.395768	0.223179	0.103827	-0.833197	0.0416624	0.673163	0.434657	1.04254
family.Enterobacteriaceae	MR Egger	11	-0.367224	0.417012	0.401434	-1.18457	0.45012	0.692655	0.305879	1.5685
	Weighted median	11	-0.0356372	0.122019	0.770238	-0.274794	0.203519	0.96499	0.759729	1.22571
	Inverse variance weighted	11	-0.0963673	0.0912972	0.291181	-0.27531	0.0825752	0.90813	0.759337	1.08608
	Simple mode	11	0.0551083	0.192231	0.780211	-0.321665	0.431882	1.05666	0.724941	1.54015
	Weighted mode	11	0.0579367	0.195723	0.773275	-0.325679	0.441553	1.05965	0.722037	1.55512
family.Erysipelotrichaceae	MR Egger	13	0.413271	0.412043	0.337423	-0.394332	1.22087	1.51175	0.67413	3.39015
	Weighted median	13	-0.0413659	0.126062	0.742807	-0.288448	0.205716	0.959478	0.749426	1.2284
	Inverse variance weighted	13	-0.0129197	0.0942265	0.890941	-0.197604	0.171764	0.987163	0.820695	1.1874
	Simple mode	13	-0.174501	0.217429	0.437832	-0.600662	0.25166	0.839876	0.548448	1.28616
	Weighted mode	13	-0.1787	0.216539	0.425328	-0.603116	0.245716	0.836357	0.547104	1.27854
family.FamilyXI	MR Egger	10	0.159218	0.28708	0.594322	-0.403459	0.721894	1.17259	0.668006	2.05833
	Weighted median	10	0.00569967	0.0607332	0.92523	-0.113337	0.124737	1.00572	0.892849	1.13285
	Inverse variance weighted	10	-0.00777639	0.0545572	0.886656	-0.114708	0.0991557	0.992254	0.891626	1.10424
	Simple mode	10	0.075321	0.0957753	0.451822	-0.112398	0.263041	1.07823	0.893688	1.30088
	Weighted mode	10	0.0863588	0.0942408	0.383374	-0.0983532	0.271071	1.0902	0.906329	1.31137
family.FamilyXIII	MR Egger	13	-0.655604	0.453026	0.175741	-1.54353	0.232327	0.519129	0.213625	1.26153
	Weighted median	13	-0.000188026	0.139537	0.998925	-0.273681	0.273305	0.999812	0.760575	1.3143
	Inverse variance weighted	13	0.00293241	0.106911	0.978118	-0.206612	0.212477	1.00294	0.813335	1.23674
	Simple mode	13	-0.00985039	0.198659	0.961269	-0.399222	0.379521	0.990198	0.670842	1.46158
	Weighted mode	13	0.0144711	0.165147	0.931619	-0.309216	0.338158	1.01458	0.734022	1.40236
family.Lachnospiraceae	MR Egger	18	-0.0529715	0.286051	0.855413	-0.613631	0.507688	0.948407	0.541382	1.66144
	Weighted median	18	0.0310455	0.10458	0.766574	-0.173931	0.236022	1.03153	0.840355	1.2662
	Inverse variance weighted	18	0.0303313	0.0830534	0.71496	-0.132453	0.193116	1.0308	0.875944	1.21302
	Simple mode	18	-0.0012567	0.174992	0.994354	-0.34424	0.341727	0.998744	0.708759	1.40738
	Weighted mode	18	-0.0012567	0.181129	0.994545	-0.356269	0.353755	0.998744	0.700284	1.42441
family.Lactobacillaceae	MR Egger	12	-0.0521857	0.154812	0.743016	-0.355617	0.251245	0.949153	0.700741	1.28563
	Weighted median	12	-0.0173607	0.0789851	0.826029	-0.172171	0.13745	0.982789	0.841835	1.14734
	Inverse variance weighted	12	-0.0100887	0.0574719	0.860654	-0.122734	0.102556	0.989962	0.884499	1.108
	Simple mode	12	-0.0220306	0.117107	0.854205	-0.25156	0.207499	0.97821	0.777587	1.2306
	Weighted mode	12	0.0211366	0.0955662	0.82901	-0.166173	0.208446	1.02136	0.8469	1.23176
family.Methanobacteriaceae	MR Egger	12	-0.22623	0.180883	0.239515	-0.58076	0.1283	0.797535	0.559473	1.13689
	Weighted median	12	-0.101817	0.0660708	0.12331	-0.231316	0.0276819	0.903195	0.793489	1.02807
	Inverse variance weighted	12	-0.0840395	0.0486559	0.0841281	-0.179405	0.0113261	0.919395	0.835767	1.01139
	Simple mode	12	-0.113332	0.0996893	0.279761	-0.308723	0.0820593	0.892854	0.734384	1.08552
	Weighted mode	12	-0.119092	0.100191	0.259603	-0.315466	0.0772814	0.887726	0.729449	1.08035
family.Oxalobacteraceae	MR Egger	15	0.00957713	0.175958	0.957421	-0.3353	0.354454	1.00962	0.715123	1.4254
	Weighted median	15	-0.0636153	0.0583861	0.275906	-0.178052	0.0508215	0.938366	0.836899	1.05214
	Inverse variance weighted	15	-0.0384117	0.0448381	0.391625	-0.126294	0.0494711	0.962317	0.881355	1.05072
	Simple mode	15	-0.0677829	0.0941582	0.483443	-0.252333	0.116767	0.934463	0.776986	1.12386
	Weighted mode	15	-0.0608549	0.0968907	0.540064	-0.250761	0.129051	0.94096	0.778209	1.13775
family.Pasteurellaceae	MR Egger	19	0.0098946	0.118914	0.934658	-0.223176	0.242966	1.00994	0.799974	1.27502
	Weighted median	19	-0.0720666	0.0696297	0.30067	-0.208541	0.0644076	0.930469	0.811768	1.06653
	Inverse variance weighted	19	-0.0376556	0.0512724	0.462691	-0.138149	0.0628383	0.963045	0.870969	1.06485
	Simple mode	19	-0.0854189	0.107338	0.436521	-0.295801	0.124963	0.918128	0.743935	1.13311
	Weighted mode	19	-0.0757623	0.101456	0.464856	-0.274616	0.123091	0.927037	0.759864	1.13099
family.Peptococcaceae	MR Egger	9	-0.0801137	0.223207	0.730236	-0.5176	0.357372	0.923011	0.595949	1.42957
	Weighted median	9	-0.0261788	0.0964697	0.786108	-0.21526	0.162902	0.974161	0.806332	1.17692
	Inverse variance weighted	9	-0.033602	0.0793384	0.67191	-0.189105	0.121901	0.966956	0.827699	1.12964
	Simple mode	9	-0.00634913	0.147093	0.966629	-0.294651	0.281953	0.993671	0.744791	1.32572
	Weighted mode	9	-0.0407655	0.140145	0.778541	-0.31545	0.233918	0.960054	0.729461	1.26354
family.Peptostreptococcaceae	MR Egger	16	0.0603685	0.180633	0.743178	-0.293672	0.414409	1.06223	0.745521	1.51348
	Weighted median	16	0.0275042	0.0968262	0.776367	-0.162275	0.217284	1.02789	0.850207	1.2427
	Inverse variance weighted	16	0.137103	0.0752432	0.0684344	-0.0103733	0.28458	1.14695	0.98968	1.3292
	Simple mode	16	0.00254956	0.135054	0.985187	-0.262157	0.267256	1.00255	0.76939	1.30638
	Weighted mode	16	0.025375	0.121164	0.836933	-0.212106	0.262856	1.0257	0.808879	1.30064
family.Porphyromonadaceae	MR Egger	11	-0.309517	0.489054	0.54255	-1.26806	0.649028	0.733802	0.281376	1.91368
	Weighted median	11	-0.109318	0.148375	0.461263	-0.400134	0.181497	0.896445	0.67023	1.19901
	Inverse variance weighted	11	-0.0205249	0.10818	0.849521	-0.232558	0.191508	0.979684	0.792504	1.21107
	Simple mode	11	-0.157722	0.207887	0.465544	-0.565181	0.249737	0.854087	0.568257	1.28369
	Weighted mode	11	-0.166867	0.204971	0.434545	-0.56861	0.234876	0.846312	0.566312	1.26475
family.Prevotellaceae	MR Egger	18	0.138759	0.229362	0.553679	-0.310791	0.588309	1.14885	0.732867	1.80094
	Weighted median	18	0.129181	0.0955635	0.176445	-0.0581234	0.316486	1.1379	0.943534	1.3723
	Inverse variance weighted	18	0.0632971	0.0724251	0.382137	-0.0786562	0.20525	1.06534	0.924358	1.22783
	Simple mode	18	0.16036	0.158258	0.325131	-0.149826	0.470546	1.17393	0.860858	1.60087
	Weighted mode	18	0.139377	0.14316	0.343918	-0.141216	0.41997	1.14956	0.868302	1.52192
family.Rhodospirillaceae	MR Egger	17	0.0609068	0.228972	0.793859	-0.387878	0.509691	1.0628	0.678495	1.66478
	Weighted median	17	-0.0323722	0.0737225	0.660583	-0.176868	0.112124	0.968146	0.83789	1.11865
	Inverse variance weighted	17	-0.046963	0.0541497	0.385788	-0.153096	0.0591704	0.954123	0.858047	1.06096
	Simple mode	17	-0.165779	0.132397	0.228517	-0.425278	0.09372	0.847233	0.653588	1.09825
	Weighted mode	17	0.0411571	0.111387	0.716601	-0.177161	0.259475	1.04202	0.837645	1.29625
family.Rikenellaceae	MR Egger	21	-0.342403	0.258825	0.201566	-0.8497	0.164894	0.710062	0.427543	1.17927
	Weighted median	21	-0.0723165	0.104443	0.488686	-0.277025	0.132392	0.930236	0.758035	1.14156
	Inverse variance weighted	21	0.042873	0.0864048	0.619762	-0.12648	0.212227	1.04381	0.881191	1.23643
	Simple mode	21	-0.0826714	0.150392	0.588606	-0.377439	0.212096	0.920654	0.685615	1.23627
	Weighted mode	21	-0.0758666	0.146909	0.611225	-0.363808	0.212075	0.92694	0.695025	1.23624
family.Ruminococcaceae	MR Egger	12	0.0522642	0.266582	0.848495	-0.470236	0.574764	1.05365	0.624855	1.77671
	Weighted median	12	-0.0970332	0.126791	0.444091	-0.345543	0.151476	0.907526	0.707836	1.16355
	Inverse variance weighted	12	0.0343494	0.116008	0.767158	-0.193027	0.261725	1.03495	0.82446	1.29917
	Simple mode	12	-0.138491	0.175825	0.447534	-0.483108	0.206126	0.870671	0.616863	1.22891
	Weighted mode	12	-0.116257	0.143612	0.435378	-0.397737	0.165223	0.890246	0.671838	1.17966
family.Streptococcaceae	MR Egger	17	0.234061	0.312976	0.466112	-0.379373	0.847494	1.26372	0.684291	2.33379
	Weighted median	17	0.0434181	0.110287	0.693816	-0.172745	0.259581	1.04437	0.841352	1.29639
	Inverse variance weighted	17	0.0344569	0.0813334	0.671821	-0.124956	0.19387	1.03506	0.882535	1.21394
	Simple mode	17	0.0408805	0.156008	0.796634	-0.264896	0.346657	1.04173	0.767286	1.41433
	Weighted mode	17	0.0408805	0.146804	0.784219	-0.246855	0.328616	1.04173	0.781254	1.38904
family.Veillonellaceae	MR Egger	21	-0.141533	0.127606	0.28121	-0.39164	0.108574	0.868027	0.675947	1.11469
	Weighted median	21	-0.104742	0.0854207	0.220128	-0.272166	0.0626827	0.900557	0.761727	1.06469
	Inverse variance weighted	21	-0.0968001	0.0615986	0.116074	-0.217533	0.0239331	0.907737	0.804501	1.02422
	Simple mode	21	-0.0205862	0.144617	0.888228	-0.304036	0.262863	0.979624	0.737834	1.30065
	Weighted mode	21	-0.109003	0.111444	0.339711	-0.327433	0.109427	0.896728	0.720772	1.11564
family.Verrucomicrobiaceae	MR Egger	12	-0.0336898	0.278836	0.906224	-0.580208	0.512829	0.966871	0.559782	1.67001
	Weighted median	12	-0.079783	0.107866	0.459511	-0.2912	0.131634	0.923317	0.747367	1.14069
	Inverse variance weighted	12	-0.176698	0.076498	0.0208974	-0.326634	-0.0267615	0.838033	0.721348	0.973593
	Simple mode	12	-0.0815894	0.182129	0.662865	-0.438562	0.275383	0.92165	0.644963	1.31704
	Weighted mode	12	-0.0676426	0.156947	0.6748	-0.37526	0.239974	0.934594	0.687111	1.27122
family.Victivallaceae	MR Egger	14	-0.0487755	0.201133	0.812485	-0.442996	0.345445	0.952395	0.64211	1.41262
	Weighted median	14	0.0689083	0.0533154	0.196195	-0.0355898	0.173406	1.07134	0.965036	1.18935
	Inverse variance weighted	14	0.0424902	0.0405171	0.294317	-0.0369233	0.121904	1.04341	0.96375	1.12965
	Simple mode	14	0.079997	0.0902403	0.391459	-0.096874	0.256868	1.08328	0.90767	1.29287
	Weighted mode	14	0.0845313	0.0869125	0.348501	-0.0858171	0.25488	1.08821	0.917762	1.29031
genus..Clostridiuminnocuumgroup	MR Egger	11	0.0378244	0.324842	0.909861	-0.598866	0.674515	1.03855	0.549435	1.96308
	Weighted median	11	0.0104701	0.0709576	0.882694	-0.128607	0.149547	1.01053	0.87932	1.16131
	Inverse variance weighted	11	0.000619186	0.0602418	0.991799	-0.117455	0.118693	1.00062	0.889181	1.12602
	Simple mode	11	0.00300931	0.0899333	0.973965	-0.17326	0.179279	1.00301	0.840919	1.19635
	Weighted mode	11	0.00300931	0.082354	0.97157	-0.158405	0.164423	1.00301	0.853504	1.17871
genus..Eubacteriumbrachygroup	MR Egger	14	-0.451698	0.396564	0.276919	-1.22896	0.325568	0.636546	0.292596	1.38482
	Weighted median	14	-0.218037	0.122335	0.0747004	-0.457813	0.021739	0.804096	0.632666	1.02198
	Inverse variance weighted	14	-0.171516	0.088538	0.0527201	-0.345051	0.00201809	0.842386	0.708184	1.00202
	Simple mode	14	-0.354409	0.242287	0.167285	-0.829291	0.120473	0.701588	0.436358	1.12803
	Weighted mode	14	-0.354409	0.220593	0.132145	-0.786772	0.0779541	0.701588	0.455312	1.08107
genus..Eubacteriumcoprostanoligenesgroup	MR Egger	15	0.0394672	0.36892	0.916438	-0.683617	0.762551	1.04026	0.504788	2.14374
	Weighted median	15	0.0644913	0.128124	0.614719	-0.186633	0.315615	1.06662	0.829749	1.3711
	Inverse variance weighted	15	0.0999033	0.0929577	0.282501	-0.0822938	0.2821	1.10506	0.921001	1.32591
	Simple mode	15	-0.0637465	0.194374	0.747797	-0.44472	0.317227	0.938243	0.641004	1.37331
	Weighted mode	15	0.0782378	0.185408	0.67945	-0.285161	0.441637	1.08138	0.751893	1.55525
genus..Eubacteriumeligensgroup	MR Egger	10	0.256474	0.244652	0.325128	-0.223045	0.735993	1.29236	0.800079	2.08755
	Weighted median	10	-0.0348494	0.120448	0.772329	-0.270928	0.20123	0.965751	0.762671	1.22291
	Inverse variance weighted	10	-0.0311399	0.0941676	0.740882	-0.215708	0.153429	0.96934	0.80597	1.16582
	Simple mode	10	0.0230057	0.160668	0.889296	-0.291904	0.337916	1.02327	0.74684	1.40202
	Weighted mode	10	0.043521	0.139228	0.761715	-0.229365	0.316407	1.04448	0.795038	1.37219
genus..Eubacteriumfissicatenagroup	MR Egger	9	0.317968	0.277151	0.288964	-0.225248	0.861184	1.37433	0.798318	2.36596
	Weighted median	9	-0.0351609	0.0715293	0.623031	-0.175358	0.105037	0.96545	0.839156	1.11075
	Inverse variance weighted	9	-0.045001	0.0537371	0.402351	-0.150326	0.0603237	0.955996	0.860428	1.06218
	Simple mode	9	-0.00252441	0.106275	0.981631	-0.210823	0.205774	0.997479	0.809917	1.22848
	Weighted mode	9	-0.0141668	0.111381	0.901927	-0.232473	0.20414	0.985933	0.792571	1.22647
genus..Eubacteriumhalliigroup	MR Egger	16	-0.0145011	0.170258	0.933331	-0.348206	0.319204	0.985604	0.705953	1.37603
	Weighted median	16	-0.0591442	0.102284	0.563106	-0.259621	0.141332	0.942571	0.771344	1.15181
	Inverse variance weighted	16	-0.0360915	0.0791167	0.64826	-0.19116	0.118977	0.964552	0.826	1.12634
	Simple mode	16	-0.130673	0.171932	0.459019	-0.467658	0.206313	0.877505	0.626468	1.22914
	Weighted mode	16	-0.105872	0.146027	0.479599	-0.392085	0.180341	0.89954	0.675647	1.19763
genus..Eubacteriumnodatumgroup	MR Egger	11	-0.251271	0.198021	0.236306	-0.639391	0.13685	0.777812	0.527614	1.14666
	Weighted median	11	-0.0367336	0.0625581	0.557075	-0.159348	0.0858803	0.963933	0.8527	1.08968
	Inverse variance weighted	11	-0.0180504	0.0443121	0.683753	-0.104902	0.0688013	0.982112	0.900413	1.07122
	Simple mode	11	-0.0398387	0.114548	0.735208	-0.264353	0.184676	0.960944	0.767702	1.20283
	Weighted mode	11	-0.0873522	0.110899	0.449155	-0.304714	0.13001	0.916354	0.737334	1.13884
genus..Eubacteriumoxidoreducensgroup	MR Egger	6	-0.21879	0.287202	0.488622	-0.781706	0.344126	0.80349	0.457625	1.41076
	Weighted median	6	-0.132324	0.094323	0.160651	-0.317198	0.0525486	0.876057	0.728187	1.05395
	Inverse variance weighted	6	-0.143767	0.073541	0.0505922	-0.287907	0.000373405	0.86609	0.749831	1.00037
	Simple mode	6	-0.185097	0.137365	0.235661	-0.454333	0.0841379	0.831023	0.634871	1.08778
	Weighted mode	6	-0.130474	0.133294	0.37261	-0.39173	0.130782	0.877679	0.675886	1.13972
genus..Eubacteriumrectalegroup	MR Egger	12	0.197346	0.298762	0.523827	-0.388227	0.78292	1.21817	0.678258	2.18785
	Weighted median	12	-0.0466151	0.119177	0.695692	-0.280202	0.186972	0.954455	0.755631	1.20559
	Inverse variance weighted	12	0.0155576	0.106628	0.883996	-0.193433	0.224549	1.01568	0.824125	1.25176
	Simple mode	12	-0.0557294	0.191688	0.776666	-0.431438	0.319979	0.945795	0.649574	1.3771
	Weighted mode	12	-0.0657766	0.167701	0.702385	-0.394471	0.262918	0.93634	0.674037	1.30072
genus..Eubacteriumruminantiumgroup	MR Egger	19	-0.000674951	0.155728	0.996592	-0.305902	0.304552	0.999325	0.736458	1.35602
	Weighted median	19	-0.0120299	0.064885	0.852913	-0.139204	0.115145	0.988042	0.87005	1.12204
	Inverse variance weighted	19	0.00490871	0.0470479	0.916904	-0.0873051	0.0971225	1.00492	0.916397	1.102
	Simple mode	19	0.0893724	0.118143	0.45915	-0.142187	0.320932	1.09349	0.867459	1.37841
	Weighted mode	19	0.0771152	0.109343	0.489677	-0.137198	0.291428	1.08017	0.871798	1.33834
genus..Eubacteriumventriosumgroup	MR Egger	17	0.358392	0.341309	0.310318	-0.310573	1.02736	1.43103	0.733027	2.79367
	Weighted median	17	-0.0229375	0.102536	0.822989	-0.223908	0.178033	0.977324	0.799388	1.19487
	Inverse variance weighted	17	-0.0669121	0.0761838	0.379782	-0.216232	0.0824082	0.935277	0.805548	1.0859
	Simple mode	17	-0.0420478	0.162875	0.799574	-0.361282	0.277187	0.958824	0.696782	1.31941
	Weighted mode	17	-0.0352744	0.167104	0.83548	-0.362798	0.292249	0.96534	0.695727	1.33944
genus..Eubacteriumxylanophilumgroup	MR Egger	12	-0.153232	0.337688	0.659684	-0.8151	0.508636	0.85793	0.442595	1.66302
	Weighted median	12	0.0159917	0.118584	0.892726	-0.216433	0.248416	1.01612	0.805386	1.28199
	Inverse variance weighted	12	-0.0488357	0.104482	0.640209	-0.253621	0.15595	0.952338	0.775986	1.16877
	Simple mode	12	0.206694	0.248884	0.423924	-0.281118	0.694506	1.22961	0.754939	2.00272
	Weighted mode	12	0.144887	0.183446	0.446333	-0.214668	0.504442	1.15591	0.806809	1.65606
genus..Ruminococcusgauvreauiigroup	MR Egger	13	-0.674268	0.487187	0.193794	-1.62915	0.280618	0.509529	0.196096	1.32395
	Weighted median	13	-0.0103784	0.110158	0.92494	-0.226289	0.205532	0.989675	0.797488	1.22818
	Inverse variance weighted	13	0.14379	0.120654	0.233358	-0.0926919	0.380272	1.15464	0.911474	1.46268
	Simple mode	13	0.0206276	0.149911	0.892839	-0.273199	0.314454	1.02084	0.760942	1.36951
	Weighted mode	13	0.00317149	0.147644	0.983215	-0.286211	0.292553	1.00318	0.751104	1.33984
genus..Ruminococcusgnavusgroup	MR Egger	12	-0.0528431	0.2844	0.856312	-0.610267	0.50458	0.948529	0.543206	1.65629
	Weighted median	12	-0.0121886	0.0766649	0.873681	-0.162452	0.138075	0.987885	0.850057	1.14806
	Inverse variance weighted	12	0.0228732	0.0587751	0.697154	-0.092326	0.138072	1.02314	0.911808	1.14806
	Simple mode	12	-0.0379079	0.108705	0.73388	-0.250969	0.175154	0.962802	0.778046	1.19143
	Weighted mode	12	-0.0443614	0.108888	0.691528	-0.257783	0.16906	0.956608	0.772763	1.18419
genus..Ruminococcustorquesgroup	MR Egger	13	-0.221961	0.414957	0.469561	-1.03528	0.591354	0.800947	0.355128	1.80643
	Weighted median	13	-0.0965257	0.133471	0.564474	-0.35813	0.165078	0.907987	0.698982	1.17949
	Inverse variance weighted	13	-0.0675075	0.125587	0.590898	-0.313658	0.178643	0.934721	0.730769	1.19559
	Simple mode	13	-0.0907711	0.193178	0.603363	-0.4694	0.287858	0.913227	0.625377	1.33357
	Weighted mode	13	-0.0986736	0.166521	0.646863	-0.425054	0.227707	0.906038	0.653735	1.25572
genus.Actinomyces	MR Egger	8	-0.188072	0.187671	0.354966	-0.555907	0.179763	0.828555	0.573552	1.19693
	Weighted median	8	-0.122713	0.0950321	0.196605	-0.308976	0.0635494	0.884517	0.734198	1.06561	1
	Inverse variance weighted	8	-0.106761	0.0736299	0.147067	-0.251076	0.0375535	0.89874	0.777963	1.03827	1
	Simple mode	8	-0.132724	0.143154	0.384706	-0.413306	0.147858	0.875707	0.66146	1.15935	1
	Weighted mode	8	-0.139038	0.129895	0.319957	-0.393632	0.115556	0.870195	0.674602	1.1225	1
genus.Adlercreutzia	MR Egger	41	-0.955912	0.166726	1.21482e-06	-1.2827	-0.629129	0.384461	0.277289	0.533056	1
	Weighted median	41	-0.030108	0.0536569	0.574715	-0.135275	0.0750595	0.970341	0.873475	1.07795
	Inverse variance weighted	41	-0.0364645	0.0394853	0.355749	-0.113856	0.0409267	0.964192	0.892387	1.04178
	Simple mode	41	-0.307242	0.144753	0.040034	-0.590958	-0.0235263	0.735473	0.553797	0.976748
	Weighted mode	41	0.176125	0.146356	0.235896	-0.110733	0.462984	1.19259	0.895178	1.58881
genus.Akkermansia	MR Egger	63	0.131979	0.232433	9.9304e-14	-0.323589	0.587547	1.14108	0.723547	1.79957
	Weighted median	63	-0.204502	0.061385	0.000863903	-0.324816	-0.0841873	0.815053	0.72266	0.919259
	Inverse variance weighted	63	-0.339276	0.0455904	0.339854	-0.428633	-0.249919	0.712286	0.651399	0.778864
	Simple mode	63	-0.145679	0.178087	0.416479	-0.49473	0.203372	0.864435	0.609736	1.22553
	Weighted mode	63	-0.11804	0.122721	0.572244	-0.358573	0.122492	0.88866	0.698673	1.13031
genus.Alistipes	MR Egger	15	-0.548236	0.585876	0.366458	-1.69655	0.600081	0.577968	0.183314	1.82227
	Weighted median	15	-0.275237	0.15539	0.0765167	-0.579801	0.0293276	0.759392	0.56001	1.02976	1.18172e-11
	Inverse variance weighted	15	-0.16439	0.119409	0.168606	-0.398431	0.0696516	0.848411	0.671373	1.07213	0.0514022
	Simple mode	15	-0.408753	0.243797	0.115797	-0.886596	0.0690906	0.664479	0.412056	1.07153	1
	Weighted mode	15	-0.234416	0.244439	0.353832	-0.713517	0.244685	0.791033	0.489918	1.27722	1
genus.Allisonella	MR Egger	9	-0.141638	0.29891	0.650032	-0.727502	0.444226	0.867936	0.483114	1.55928	1
	Weighted median	9	-0.00904473	0.058533	0.877197	-0.123769	0.10568	0.990996	0.883584	1.11147
	Inverse variance weighted	9	0.00605471	0.0456688	0.894527	-0.0834561	0.0955655	1.00607	0.919931	1.10028
	Simple mode	9	-0.0704924	0.0928579	0.469542	-0.252494	0.111509	0.931935	0.776861	1.11796
	Weighted mode	9	0.00641517	0.089906	0.944867	-0.169801	0.182631	1.00644	0.843833	1.20037
genus.Alloprevotella	MR Egger	7	-0.317094	0.502542	0.555767	-1.30208	0.667887	0.728262	0.271967	1.95011
	Weighted median	7	-0.0913924	0.0672918	0.174416	-0.223284	0.0404995	0.91266	0.799887	1.04133
	Inverse variance weighted	7	-0.0745063	0.0559273	0.182795	-0.184124	0.0351112	0.928202	0.831833	1.03573
	Simple mode	7	-0.102549	0.0847601	0.271828	-0.268679	0.063581	0.902534	0.764389	1.06565
	Weighted mode	7	-0.101471	0.0852709	0.279001	-0.268602	0.0656605	0.903508	0.764448	1.06786
genus.Anaerofilum	MR Egger	12	0.0281755	0.254598	0.91407	-0.470836	0.527187	1.02858	0.62448	1.69416
	Weighted median	12	-0.0751492	0.0676692	0.266767	-0.207781	0.0574824	0.927605	0.812385	1.05917
	Inverse variance weighted	12	-0.0615772	0.0523872	0.239824	-0.164256	0.0411016	0.94028	0.848525	1.04196
	Simple mode	12	-0.0695312	0.102115	0.510006	-0.269676	0.130613	0.932831	0.763627	1.13953
	Weighted mode	12	-0.0695312	0.104647	0.520096	-0.274639	0.135576	0.932831	0.759847	1.1452
genus.Anaerostipes	MR Egger	15	0.0286633	0.252342	0.911299	-0.465927	0.523254	1.02908	0.627553	1.68751
	Weighted median	15	0.169443	0.118723	0.15352	-0.0632546	0.40214	1.18464	0.938704	1.49502
	Inverse variance weighted	15	0.179198	0.084538	0.0340282	0.0135039	0.344893	1.19626	1.0136	1.41184
	Simple mode	15	0.217427	0.204394	0.305441	-0.183186	0.61804	1.24287	0.832613	1.85529
	Weighted mode	15	0.217427	0.203496	0.303391	-0.181425	0.616279	1.24287	0.834081	1.85202
genus.Anaerotruncus	MR Egger	16	0.579923	0.326002	0.0969695	-0.0590403	1.21889	1.7859	0.942669	3.38342
	Weighted median	16	0.0791092	0.120138	0.510227	-0.156362	0.31458	1.08232	0.855249	1.36968
	Inverse variance weighted	16	0.0670371	0.114303	0.557551	-0.156998	0.291072	1.06934	0.854706	1.33786
	Simple mode	16	0.00134018	0.186105	0.994349	-0.363426	0.366107	1.00134	0.69529	1.44211
	Weighted mode	16	0.0376924	0.194309	0.848793	-0.343153	0.418538	1.03841	0.70953	1.51974
genus.Bacteroides	MR Egger	12	0.220264	0.531258	0.687182	-0.821001	1.26153	1.24641	0.439991	3.53082
	Weighted median	12	-0.111171	0.139821	0.42656	-0.38522	0.162879	0.894786	0.680301	1.17689
	Inverse variance weighted	12	0.008123	0.102225	0.936665	-0.192237	0.208483	1.00816	0.825111	1.23181
	Simple mode	12	-0.189206	0.193098	0.34822	-0.567678	0.189265	0.827616	0.56684	1.20836
	Weighted mode	12	-0.189206	0.179561	0.314607	-0.541145	0.162732	0.827616	0.582081	1.17672
genus.Barnesiella	MR Egger	16	-0.25471	0.348855	0.47735	-0.938466	0.429045	0.775141	0.391228	1.53579
	Weighted median	16	-0.146579	0.112507	0.192629	-0.367094	0.0739351	0.863657	0.692745	1.07674
	Inverse variance weighted	16	-0.0421978	0.0812937	0.603706	-0.201533	0.117138	0.95868	0.817476	1.12427
	Simple mode	16	-0.208427	0.162478	0.219028	-0.526883	0.110029	0.81186	0.590442	1.11631
	Weighted mode	16	-0.217243	0.157098	0.186952	-0.525156	0.0906693	0.804734	0.591463	1.09491
genus.Bifidobacterium	MR Egger	16	-0.0826591	0.191518	0.672605	-0.458035	0.292717	0.920665	0.632525	1.34006
	Weighted median	16	-0.0991717	0.0970168	0.30668	-0.289325	0.0909811	0.905587	0.748769	1.09525
	Inverse variance weighted	16	-0.0423222	0.069232	0.540994	-0.178017	0.0933724	0.958561	0.836928	1.09787
	Simple mode	16	-0.140433	0.141707	0.337398	-0.41818	0.137313	0.868981	0.658244	1.14719
	Weighted mode	16	-0.114792	0.115326	0.335346	-0.340831	0.111248	0.891552	0.711179	1.11767
genus.Bilophila	MR Egger	17	-0.107068	0.302652	0.728438	-0.700266	0.486131	0.898465	0.496453	1.62601
	Weighted median	17	0.181451	0.100343	0.0705604	-0.0152225	0.378124	1.19896	0.984893	1.45954
	Inverse variance weighted	17	0.0542601	0.0714626	0.447685	-0.0858066	0.194327	1.05576	0.917772	1.21449
	Simple mode	17	0.212903	0.167805	0.222678	-0.115995	0.541802	1.23727	0.890479	1.7191
	Weighted mode	17	0.205401	0.170629	0.246181	-0.129032	0.539833	1.22802	0.878946	1.71572
genus.Blautia	MR Egger	13	0.394898	0.250779	0.143631	-0.0966281	0.886424	1.48423	0.907894	2.42644
	Weighted median	13	0.0096661	0.128524	0.940049	-0.24224	0.261572	1.00971	0.784868	1.29897
	Inverse variance weighted	13	-0.03814	0.0958744	0.690769	-0.226054	0.149774	0.962578	0.797675	1.16157
	Simple mode	13	0.200478	0.215257	0.370036	-0.221426	0.622381	1.22199	0.801376	1.86336
	Weighted mode	13	0.175265	0.222512	0.446172	-0.260859	0.61139	1.19156	0.770389	1.84299
genus.Butyricicoccus	MR Egger	9	0.0608889	0.189632	0.757516	-0.310789	0.432567	1.06278	0.732868	1.54121
	Weighted median	9	0.0402743	0.122116	0.741549	-0.199073	0.279622	1.0411	0.81949	1.32263
	Inverse variance weighted	9	0.0908732	0.0955848	0.341753	-0.096473	0.278219	1.09513	0.908034	1.32078
	Simple mode	9	-0.0918671	0.190261	0.64214	-0.464779	0.281045	0.912226	0.628274	1.32451
	Weighted mode	9	-0.0969332	0.17935	0.60359	-0.448459	0.254593	0.907617	0.638611	1.28994
genus.Butyricimonas	MR Egger	17	0.124825	0.348341	0.725081	-0.557923	0.807573	1.13295	0.572397	2.24246
	Weighted median	17	-0.0456638	0.0994449	0.6461	-0.240576	0.149248	0.955363	0.786175	1.16096
	Inverse variance weighted	17	0.000510324	0.0857258	0.99525	-0.167512	0.168533	1.00051	0.845766	1.18357
	Simple mode	17	-0.0363792	0.177651	0.840327	-0.384576	0.311818	0.964275	0.680739	1.36591
	Weighted mode	17	-0.0311104	0.150888	0.839249	-0.32685	0.26463	0.969369	0.721192	1.30295
genus.Butyrivibrio	MR Egger	16	0.168168	0.160653	0.312939	-0.146712	0.483048	1.18314	0.863543	1.62101
	Weighted median	16	-0.106539	0.0520012	0.0404836	-0.208461	-0.00461668	0.89894	0.811832	0.995394
	Inverse variance weighted	16	-0.0980365	0.0396931	0.0135165	-0.175835	-0.0202381	0.906616	0.838756	0.979965
	Simple mode	16	-0.159653	0.100795	0.134058	-0.357211	0.0379041	0.852439	0.699625	1.03863
	Weighted mode	16	-0.149724	0.0962568	0.140678	-0.338387	0.0389392	0.860946	0.712919	1.03971
genus.CandidatusSoleaferrea	MR Egger	16	-0.186914	0.416816	0.660702	-1.00387	0.630044	0.829515	0.366458	1.87769
	Weighted median	16	0.0863249	0.0770412	0.262499	-0.0646758	0.237326	1.09016	0.937371	1.26785
	Inverse variance weighted	16	0.0113037	0.0954932	0.905773	-0.175863	0.19847	1.01137	0.838733	1.21954
	Simple mode	16	0.0986491	0.133411	0.471057	-0.162837	0.360135	1.10368	0.84973	1.43352
	Weighted mode	16	0.0940221	0.120152	0.446082	-0.141475	0.329519	1.09858	0.868077	1.3903
genus.Catenibacterium	MR Egger	5	-0.0488607	0.879918	0.959209	-1.7735	1.67578	0.952314	0.169738	5.34296
	Weighted median	5	0.0870305	0.0867109	0.31553	-0.0829229	0.256984	1.09093	0.920422	1.29302
	Inverse variance weighted	5	0.0762056	0.0730086	0.296583	-0.0668913	0.219303	1.07918	0.935297	1.24521
	Simple mode	5	0.091022	0.102536	0.424855	-0.109949	0.291993	1.09529	0.895879	1.33909
	Weighted mode	5	0.0806273	0.0986186	0.459505	-0.112665	0.27392	1.08397	0.89345	1.31511
genus.ChristensenellaceaeR	MR Egger	11	-0.471683	0.452744	0.324666	-1.35906	0.415695	0.623951	0.256902	1.51542
	Weighted median	11	-0.109019	0.160677	0.497454	-0.423945	0.205907	0.896713	0.65446	1.22864
	Inverse variance weighted	11	0.00124359	0.128675	0.992289	-0.25096	0.253447	1.00124	0.778053	1.28846
	Simple mode	11	-0.0955501	0.253177	0.713759	-0.591777	0.400677	0.908873	0.553343	1.49283
	Weighted mode	11	-0.0585938	0.211654	0.787543	-0.473436	0.356249	0.94309	0.622858	1.42796
genus.Clostridiumsensustricto1	MR Egger	9	0.212052	0.228139	0.383571	-0.2351	0.659204	1.23621	0.790492	1.93325
	Weighted median	9	0.023147	0.111358	0.835337	-0.195114	0.241408	1.02342	0.822741	1.27304
	Inverse variance weighted	9	0.0555409	0.0883065	0.529378	-0.11754	0.228622	1.05711	0.889105	1.25687
	Simple mode	9	-0.0393302	0.153743	0.804546	-0.340666	0.262005	0.961433	0.711297	1.29953
	Weighted mode	9	-0.0108253	0.142447	0.941289	-0.290021	0.268371	0.989233	0.748247	1.30783
genus.Collinsella	MR Egger	12	0.11361	0.425024	0.794668	-0.719436	0.946656	1.12031	0.487027	2.57708
	Weighted median	12	-0.0226365	0.122062	0.852876	-0.261879	0.216605	0.977618	0.769605	1.24185
	Inverse variance weighted	12	-0.0360924	0.0983112	0.713526	-0.228782	0.156597	0.964551	0.795502	1.16952
	Simple mode	12	-0.0442065	0.225988	0.848478	-0.487143	0.39873	0.956756	0.614379	1.48993
	Weighted mode	12	-0.0481746	0.204869	0.818414	-0.449718	0.353369	0.952967	0.637808	1.42386
genus.Coprobacter	MR Egger	14	0.045176	0.175769	0.801518	-0.299332	0.389684	1.04621	0.741314	1.47651
	Weighted median	14	0.0952139	0.0736404	0.196026	-0.0491212	0.239549	1.09989	0.952066	1.27068
	Inverse variance weighted	14	0.0244065	0.0552343	0.658582	-0.0838527	0.132666	1.02471	0.919567	1.14187
	Simple mode	14	0.105433	0.113228	0.368745	-0.116494	0.327359	1.11119	0.890035	1.3873
	Weighted mode	14	0.105433	0.110517	0.35749	-0.111181	0.322046	1.11119	0.894777	1.37995
genus.Coprococcus1	MR Egger	14	-0.1477	0.217563	0.510091	-0.574123	0.278722	0.86269	0.563199	1.32144
	Weighted median	14	-0.231756	0.114152	0.042332	-0.455495	-0.00801823	0.793139	0.634134	0.992014
	Inverse variance weighted	14	-0.0922894	0.0827742	0.26487	-0.254527	0.069948	0.911841	0.775283	1.07245
	Simple mode	14	-0.246819	0.206123	0.252515	-0.65082	0.157182	0.781282	0.521618	1.17021
	Weighted mode	14	-0.261645	0.187849	0.187029	-0.629829	0.10654	0.769784	0.532683	1.11242
genus.Coprococcus2	MR Egger	10	0.712834	0.468563	0.166674	-0.205551	1.63122	2.03976	0.814199	5.11009
	Weighted median	10	0.124578	0.113099	0.270678	-0.0970947	0.346252	1.13267	0.90747	1.41376
	Inverse variance weighted	10	0.0591649	0.0840876	0.481676	-0.105647	0.223977	1.06095	0.899742	1.25104
	Simple mode	10	0.144512	0.187986	0.461744	-0.22394	0.512965	1.15548	0.799363	1.67024
	Weighted mode	10	0.147623	0.195491	0.469466	-0.23554	0.530785	1.15908	0.790144	1.70027
genus.Coprococcus3	MR Egger	10	0.439226	0.577388	0.468655	-0.692455	1.57091	1.55151	0.500346	4.81101
	Weighted median	10	0.0436364	0.12977	0.736676	-0.210713	0.297986	1.0446	0.810006	1.34714
	Inverse variance weighted	10	0.0959255	0.101874	0.346393	-0.103748	0.295599	1.10068	0.901453	1.34393
	Simple mode	10	0.0161466	0.189945	0.934117	-0.356146	0.388439	1.01628	0.70037	1.47468
	Weighted mode	10	0.0238934	0.191972	0.903685	-0.352372	0.400159	1.02418	0.703018	1.49206
genus.DefluviitaleaceaeUCG011	MR Egger	10	0.0843356	0.282059	0.77256	-0.4685	0.637172	1.08799	0.62594	1.89112
	Weighted median	10	0.0638447	0.100209	0.52405	-0.132565	0.260254	1.06593	0.875846	1.29726
	Inverse variance weighted	10	0.0665002	0.0741666	0.369915	-0.0788664	0.211867	1.06876	0.924163	1.23598
	Simple mode	10	0.0909283	0.165824	0.596793	-0.234086	0.415943	1.09519	0.791294	1.5158
	Weighted mode	10	-0.00402471	0.151232	0.979349	-0.300439	0.29239	0.995983	0.740493	1.33963
genus.Desulfovibrio	MR Egger	11	0.0164692	0.218003	0.941433	-0.410816	0.443755	1.01661	0.663109	1.55855
	Weighted median	11	0.0590582	0.0980091	0.546789	-0.13304	0.251156	1.06084	0.87543	1.28551
	Inverse variance weighted	11	0.0135849	0.0727865	0.851943	-0.129077	0.156246	1.01368	0.878907	1.16911
	Simple mode	11	0.08201	0.130272	0.543117	-0.173323	0.337343	1.08547	0.840866	1.40122
	Weighted mode	11	0.08201	0.134946	0.556919	-0.182485	0.346504	1.08547	0.833198	1.41412
genus.Dialister	MR Egger	12	0.270435	0.512202	0.609025	-0.73348	1.27435	1.31053	0.480235	3.57638
	Weighted median	12	0.149532	0.111539	0.180042	-0.0690847	0.36815	1.16129	0.933248	1.44506
	Inverse variance weighted	12	-0.0310589	0.115566	0.788119	-0.257568	0.19545	0.969418	0.772929	1.21586
	Simple mode	12	0.262755	0.179836	0.171962	-0.089724	0.615235	1.30051	0.914183	1.85009
	Weighted mode	12	0.262755	0.171393	0.153504	-0.0731744	0.598685	1.30051	0.929439	1.81972
genus.Dorea	MR Egger	12	-0.176316	0.279811	0.542742	-0.724745	0.372113	0.838353	0.484448	1.4508
	Weighted median	12	-0.0542148	0.131636	0.680447	-0.312221	0.203792	0.947229	0.73182	1.22604
	Inverse variance weighted	12	-0.0940387	0.0964091	0.329355	-0.283001	0.0949232	0.910248	0.753519	1.09957
	Simple mode	12	-0.0782469	0.195327	0.696389	-0.461087	0.304593	0.924736	0.630598	1.35607
	Weighted mode	12	-0.042573	0.184979	0.822199	-0.405132	0.319986	0.95832	0.666888	1.37711
genus.Eggerthella	MR Egger	11	-0.347368	0.28702	0.257005	-0.909928	0.215191	0.706545	0.402553	1.2401
	Weighted median	11	-0.0578126	0.0786124	0.462087	-0.211893	0.0962676	0.943827	0.809051	1.10105
	Inverse variance weighted	11	-0.0708657	0.0608315	0.244039	-0.190095	0.0483641	0.931587	0.82688	1.04955
	Simple mode	11	-0.0360808	0.112238	0.754475	-0.256067	0.183906	0.964562	0.77409	1.2019
	Weighted mode	11	-0.0471713	0.100313	0.64827	-0.243785	0.149442	0.953924	0.783656	1.16119
genus.Eisenbergiella	MR Egger	12	-0.227514	0.418006	0.598172	-1.04681	0.591778	0.796511	0.351057	1.8072
	Weighted median	12	0.0897925	0.0726508	0.216478	-0.0526031	0.232188	1.09395	0.948757	1.26136
	Inverse variance weighted	12	0.0243522	0.0551744	0.658947	-0.0837897	0.132494	1.02465	0.919625	1.14167
	Simple mode	12	0.155749	0.135966	0.276315	-0.110745	0.422243	1.16853	0.895167	1.52538
	Weighted mode	12	0.142817	0.124606	0.276054	-0.10141	0.387045	1.15352	0.903562	1.47262
genus.Enterorhabdus	MR Egger	9	-0.159146	0.197425	0.446696	-0.546099	0.227807	0.852872	0.579205	1.25584
	Weighted median	9	0.017731	0.0956059	0.852868	-0.169656	0.205119	1.01789	0.843955	1.22767
	Inverse variance weighted	9	0.0817714	0.068856	0.235003	-0.0531864	0.216729	1.08521	0.948203	1.24201
	Simple mode	9	0.00531525	0.148183	0.972265	-0.285123	0.295753	1.00533	0.751922	1.34414
	Weighted mode	9	0.00954628	0.142005	0.948052	-0.268784	0.287877	1.00959	0.764308	1.33359
genus.Erysipelatoclostridium	MR Egger	16	-0.0653562	0.268056	0.810911	-0.590747	0.460034	0.936734	0.553913	1.58413
	Weighted median	16	-0.0633942	0.0835837	0.448181	-0.227218	0.10043	0.938573	0.796747	1.10565
	Inverse variance weighted	16	-0.0200156	0.0647628	0.757276	-0.146951	0.10692	0.980183	0.863337	1.11284
	Simple mode	16	-0.0619851	0.148613	0.68252	-0.353266	0.229296	0.939897	0.70239	1.25771
	Weighted mode	16	-0.0258524	0.13605	0.85184	-0.292511	0.240806	0.974479	0.746387	1.27227
genus.ErysipelotrichaceaeUCG003	MR Egger	17	-0.0669335	0.248729	0.791517	-0.554442	0.420575	0.935257	0.574393	1.52284
	Weighted median	17	-0.0930482	0.110544	0.399939	-0.309714	0.123618	0.91115	0.733656	1.13158
	Inverse variance weighted	17	-0.0389344	0.087306	0.655632	-0.210054	0.132185	0.961814	0.81054	1.14132
	Simple mode	17	-0.108257	0.19233	0.581325	-0.485223	0.26871	0.897397	0.61556	1.30828
	Weighted mode	17	-0.134079	0.175095	0.454974	-0.477266	0.209108	0.874521	0.620477	1.23258
genus.Escherichia.Shigella	MR Egger	15	-0.081407	0.281889	0.777295	-0.633909	0.471095	0.921818	0.530514	1.60175
	Weighted median	15	-0.105106	0.10135	0.299706	-0.303752	0.0935392	0.900229	0.738044	1.09805
	Inverse variance weighted	15	0.0140956	0.0883568	0.873251	-0.159084	0.187275	1.0142	0.852925	1.20596
	Simple mode	15	-0.182424	0.164204	0.285301	-0.504264	0.139416	0.833248	0.60395	1.1496
	Weighted mode	15	-0.202523	0.171001	0.255997	-0.537684	0.132639	0.816668	0.584099	1.14184
genus.Faecalibacterium	MR Egger	13	0.274973	0.150507	0.0949355	-0.0200206	0.569966	1.31649	0.980178	1.76821
	Weighted median	13	0.0740131	0.102232	0.469081	-0.126361	0.274387	1.07682	0.881297	1.31572
	Inverse variance weighted	13	0.0142592	0.0740008	0.847202	-0.130782	0.159301	1.01436	0.877409	1.17269
	Simple mode	13	0.0901649	0.14205	0.537513	-0.188254	0.368584	1.09435	0.828404	1.44569
	Weighted mode	13	0.105617	0.106847	0.342428	-0.103803	0.315037	1.1114	0.901403	1.37031
genus.FamilyXIIIAD3011group	MR Egger	15	0.568479	0.488448	0.265402	-0.38888	1.52584	1.76558	0.677816	4.59899
	Weighted median	15	0.111238	0.107206	0.299453	-0.0988865	0.321363	1.11766	0.905845	1.37901
	Inverse variance weighted	15	-0.043486	0.101978	0.669799	-0.243364	0.156392	0.957446	0.783986	1.16928
	Simple mode	15	0.21459	0.176662	0.244574	-0.131667	0.560848	1.23935	0.876633	1.75216
	Weighted mode	15	0.210017	0.185532	0.276662	-0.153625	0.573659	1.2337	0.857594	1.77475
genus.FamilyXIIIUCG001	MR Egger	10	-0.0239888	0.43364	0.957241	-0.873924	0.825946	0.976297	0.417311	2.28404
	Weighted median	10	0.0693823	0.125973	0.581792	-0.177526	0.31629	1.07185	0.83734	1.37203
	Inverse variance weighted	10	0.114542	0.126564	0.365456	-0.133522	0.362607	1.12136	0.875008	1.43707
	Simple mode	10	0.0680118	0.206441	0.749355	-0.336613	0.472637	1.07038	0.714185	1.60422
	Weighted mode	10	0.0177075	0.187818	0.926953	-0.350417	0.385832	1.01787	0.704395	1.47084
genus.Flavonifractor	MR Egger	8	0.0150959	0.321252	0.964046	-0.614557	0.644749	1.01521	0.54088	1.90551
	Weighted median	8	0.0195466	0.114926	0.864948	-0.205708	0.244801	1.01974	0.814071	1.27737
	Inverse variance weighted	8	-0.011098	0.0874733	0.899041	-0.182546	0.16035	0.988963	0.833147	1.17392
	Simple mode	8	0.0182814	0.180756	0.922276	-0.336	0.372563	1.01845	0.714623	1.45145
	Weighted mode	8	0.026442	0.175681	0.884607	-0.317893	0.370777	1.02679	0.727681	1.44886
genus.Fusicatenibacter	MR Egger	19	0.504794	0.280415	0.0896051	-0.0448201	1.05441	1.65664	0.956169	2.87028
	Weighted median	19	0.0492732	0.104362	0.636829	-0.155277	0.253823	1.05051	0.856178	1.28894
	Inverse variance weighted	19	0.0754395	0.075871	0.320071	-0.0732677	0.224147	1.07836	0.929352	1.25125
	Simple mode	19	0.168761	0.202077	0.41459	-0.227309	0.564831	1.18384	0.796675	1.75915
	Weighted mode	19	0.179142	0.215019	0.415681	-0.242295	0.600578	1.19619	0.784825	1.82317
genus.Gordonibacter	MR Egger	15	0.0404697	0.157504	0.801243	-0.268238	0.349177	1.0413	0.764726	1.4179
	Weighted median	15	0.0307536	0.0561195	0.583691	-0.0792407	0.140748	1.03123	0.923818	1.15113
	Inverse variance weighted	15	0.0126454	0.0415714	0.760987	-0.0688346	0.0941253	1.01273	0.933481	1.0987
	Simple mode	15	0.0530281	0.0829108	0.532773	-0.109477	0.215533	1.05446	0.896303	1.24052
	Weighted mode	15	0.0485556	0.0780518	0.543878	-0.104426	0.201537	1.04975	0.900842	1.22328
genus.Haemophilus	MR Egger	14	-0.0530692	0.141918	0.71497	-0.331229	0.22509	0.948314	0.718041	1.25244
	Weighted median	14	-0.0302589	0.0798176	0.704613	-0.186701	0.126184	0.970194	0.829691	1.13449
	Inverse variance weighted	14	0.00124917	0.0574557	0.982654	-0.111364	0.113862	1.00125	0.894613	1.1206
	Simple mode	14	0.117191	0.141454	0.422353	-0.160059	0.394441	1.12433	0.852094	1.48355
	Weighted mode	14	-0.11505	0.125708	0.376742	-0.361437	0.131337	0.891322	0.696675	1.14035
genus.Holdemanella	MR Egger	14	0.459957	0.173113	0.0209078	0.120656	0.799258	1.58401	1.12824	2.22389
	Weighted median	14	-0.0693188	0.0810869	0.392623	-0.228249	0.0896116	0.933029	0.795926	1.09375
	Inverse variance weighted	14	-0.00474022	0.0578259	0.934667	-0.118079	0.108598	0.995271	0.888626	1.11471
	Simple mode	14	-0.157543	0.163403	0.35257	-0.477812	0.162726	0.85424	0.620139	1.17671
	Weighted mode	14	-0.150307	0.174093	0.403583	-0.49153	0.190916	0.860444	0.61169	1.21036
genus.Holdemania	MR Egger	18	0.201778	0.176248	0.269108	-0.143668	0.547225	1.22358	0.866175	1.72845
	Weighted median	18	-0.124193	0.0771516	0.107457	-0.27541	0.027024	0.883209	0.75926	1.02739
	Inverse variance weighted	18	0.0057588	0.0612391	0.925079	-0.11427	0.125787	1.00578	0.892017	1.13404
	Simple mode	18	-0.160345	0.134897	0.250918	-0.424743	0.104053	0.85185	0.653938	1.10966
	Weighted mode	18	-0.160345	0.124071	0.213521	-0.403523	0.0828334	0.85185	0.667962	1.08636
genus.Howardella	MR Egger	11	-0.077416	0.229164	0.743246	-0.526578	0.371746	0.925505	0.590623	1.45026
	Weighted median	11	-0.0358752	0.0674419	0.594766	-0.168061	0.096311	0.964761	0.845302	1.1011
	Inverse variance weighted	11	-0.0429652	0.0536778	0.423463	-0.148174	0.0622433	0.957945	0.862281	1.06422
	Simple mode	11	0.0609652	0.103662	0.569497	-0.142212	0.264142	1.06286	0.867438	1.30231
	Weighted mode	11	-0.0217273	0.0847318	0.802822	-0.187802	0.144347	0.978507	0.828779	1.15529
genus.Hungatella	MR Egger	5	-0.461845	0.496884	0.421201	-1.43574	0.512049	0.63012	0.23794	1.66871
	Weighted median	5	0.0806779	0.0930806	0.386078	-0.10176	0.263116	1.08402	0.903246	1.30098
	Inverse variance weighted	5	0.0664293	0.0832193	0.424729	-0.0966805	0.229539	1.06869	0.907846	1.25802
	Simple mode	5	0.145211	0.127359	0.317853	-0.104414	0.394835	1.15628	0.900852	1.48414
	Weighted mode	5	0.117435	0.136044	0.436704	-0.149211	0.384081	1.12461	0.861388	1.46826
genus.Intestinibacter	MR Egger	15	-0.775146	0.227489	0.00467533	-1.22102	-0.329268	0.460637	0.294928	0.71945
	Weighted median	15	0.0517355	0.105396	0.623518	-0.15484	0.258311	1.0531	0.856552	1.29474
	Inverse variance weighted	15	0.0249296	0.0916667	0.785654	-0.154737	0.204596	1.02524	0.85664	1.22703
	Simple mode	15	0.249531	0.208743	0.251787	-0.159605	0.658666	1.28342	0.852481	1.93221
	Weighted mode	15	0.226544	0.212952	0.305412	-0.190841	0.643929	1.25426	0.826264	1.90395
genus.Intestinimonas	MR Egger	20	0.149577	0.185759	0.431203	-0.214511	0.513665	1.16134	0.806936	1.6714
	Weighted median	20	0.180622	0.0856591	0.0349781	0.0127299	0.348513	1.19796	1.01281	1.41696
	Inverse variance weighted	20	0.123797	0.0658007	0.0599183	-0.00517231	0.252766	1.13179	0.994841	1.28758
	Simple mode	20	0.213657	0.135919	0.132467	-0.0527432	0.480057	1.2382	0.948624	1.61617
	Weighted mode	20	0.204213	0.128908	0.129657	-0.0484469	0.456872	1.22656	0.952708	1.57913
genus.Lachnoclostridium	MR Egger	14	0.164326	0.373905	0.668118	-0.568527	0.89718	1.1786	0.566359	2.45268
	Weighted median	14	0.222165	0.132862	0.0944953	-0.0382447	0.482574	1.24878	0.962477	1.62024
	Inverse variance weighted	14	0.0235068	0.106175	0.824783	-0.184595	0.231609	1.02379	0.831441	1.26063
	Simple mode	14	0.36499	0.30792	0.257098	-0.238533	0.968513	1.4405	0.787783	2.63402
	Weighted mode	14	0.360404	0.296658	0.246018	-0.221046	0.941854	1.43391	0.80168	2.56473
genus.Lachnospira	MR Egger	7	0.436184	0.959477	0.668449	-1.44439	2.31676	1.54679	0.23589	10.1427
	Weighted median	7	0.117269	0.17828	0.510679	-0.232159	0.466697	1.12442	0.79282	1.59472
	Inverse variance weighted	7	0.0425994	0.163352	0.79426	-0.277571	0.36277	1.04352	0.757622	1.43731
	Simple mode	7	0.406592	0.345364	0.283662	-0.270321	1.0835	1.50169	0.763135	2.95502
	Weighted mode	7	0.392438	0.365254	0.323929	-0.32346	1.10834	1.48059	0.723641	3.02931
genus.LachnospiraceaeFCS020	MR Egger	16	-0.114888	0.19963	0.574084	-0.506163	0.276386	0.891466	0.602804	1.31836
	Weighted median	16	0.0996103	0.0999038	0.318735	-0.0962012	0.295422	1.10474	0.908281	1.34369
	Inverse variance weighted	16	-0.00849748	0.0750019	0.909795	-0.155501	0.138506	0.991539	0.855986	1.14856
	Simple mode	16	0.230912	0.195361	0.255613	-0.151994	0.613819	1.25975	0.858993	1.84747
	Weighted mode	16	0.205439	0.184664	0.283435	-0.156503	0.567381	1.22806	0.855129	1.76364
genus.LachnospiraceaeNC2004	MR Egger	10	-0.0646827	0.259878	0.809712	-0.574043	0.444678	0.937365	0.563244	1.55999
	Weighted median	10	0.057482	0.0839274	0.493407	-0.107016	0.22198	1.05917	0.898511	1.24855
	Inverse variance weighted	10	0.00403921	0.0622152	0.948235	-0.117903	0.125981	1.00405	0.888783	1.13426
	Simple mode	10	0.0642149	0.128101	0.628204	-0.186864	0.315294	1.06632	0.829557	1.37066
	Weighted mode	10	0.0676609	0.127924	0.609658	-0.183069	0.318391	1.07	0.832711	1.37491
genus.LachnospiraceaeND3007	MR Egger	4	2.35018	3.6301	0.583752	-4.76482	9.46519	10.4875	0.00852444	12902.6
	Weighted median	4	0.159929	0.245033	0.513959	-0.320335	0.640193	1.17343	0.725906	1.89685
	Inverse variance weighted	4	-0.0374459	0.194255	0.847141	-0.418185	0.343293	0.963247	0.65824	1.40958
	Simple mode	4	0.130795	0.284287	0.676753	-0.426406	0.687997	1.13973	0.652851	1.98973
	Weighted mode	4	0.123584	0.260722	0.667858	-0.387431	0.634598	1.13154	0.678799	1.88626
genus.LachnospiraceaeUCG001	MR Egger	16	-0.15645	0.272734	0.575313	-0.691008	0.378108	0.855174	0.501071	1.45952
	Weighted median	16	0.0308747	0.0817612	0.705712	-0.129377	0.191127	1.03136	0.878642	1.21061
	Inverse variance weighted	16	-0.0075837	0.0624149	0.903291	-0.129917	0.11475	0.992445	0.878168	1.12159
	Simple mode	16	0.0490035	0.113787	0.67284	-0.174019	0.272026	1.05022	0.840281	1.31262
	Weighted mode	16	0.0490035	0.131782	0.715203	-0.209289	0.307296	1.05022	0.811161	1.35974
genus.LachnospiraceaeUCG004	MR Egger	13	-0.198418	0.483514	0.689417	-1.1461	0.74927	0.820027	0.317873	2.11545
	Weighted median	13	0.0937267	0.127036	0.460637	-0.155263	0.342717	1.09826	0.85619	1.40877
	Inverse variance weighted	13	0.0479872	0.113437	0.672274	-0.17435	0.270324	1.04916	0.840003	1.31039
	Simple mode	13	0.115438	0.212862	0.597528	-0.30177	0.532647	1.12237	0.739508	1.70344
	Weighted mode	13	0.120362	0.21081	0.578568	-0.292825	0.53355	1.12791	0.746153	1.70497
genus.LachnospiraceaeUCG008	MR Egger	12	-0.489396	0.355229	0.198346	-1.18565	0.206853	0.612996	0.305549	1.2298
	Weighted median	12	0.0130369	0.0872967	0.881285	-0.158065	0.184139	1.01312	0.853795	1.20218
	Inverse variance weighted	12	-0.0195846	0.0701627	0.780144	-0.157104	0.117934	0.980606	0.854616	1.12517
	Simple mode	12	0.0443377	0.14797	0.770038	-0.245683	0.334359	1.04534	0.78217	1.39704
	Weighted mode	12	0.0327227	0.13317	0.810422	-0.22829	0.293735	1.03326	0.795894	1.34143
genus.LachnospiraceaeUCG010	MR Egger	12	-0.368752	0.285247	0.225167	-0.927837	0.190332	0.691597	0.395408	1.20965
	Weighted median	12	0.0339398	0.119063	0.7756	-0.199423	0.267303	1.03452	0.819203	1.30644
	Inverse variance weighted	12	-0.0214236	0.0948389	0.821283	-0.207308	0.164461	0.978804	0.812769	1.17876
	Simple mode	12	0.116918	0.20977	0.588443	-0.294232	0.528068	1.12403	0.745103	1.69565
	Weighted mode	12	0.0872769	0.204162	0.677272	-0.312881	0.487435	1.0912	0.731337	1.62813
genus.Lactobacillus	MR Egger	12	0.0068545	0.157108	0.966059	-0.301077	0.314786	1.00688	0.740021	1.36997
	Weighted median	12	-0.0120879	0.074212	0.87061	-0.157544	0.133368	0.987985	0.85424	1.14267
	Inverse variance weighted	12	0.00446179	0.0579059	0.938582	-0.109034	0.117957	1.00447	0.8967	1.1252
	Simple mode	12	-0.0444615	0.0985601	0.660673	-0.237639	0.148716	0.956512	0.788487	1.16034
	Weighted mode	12	0.00915923	0.0951805	0.925069	-0.177395	0.195713	1.0092	0.837449	1.21618
genus.Lactococcus	MR Egger	11	0.172857	0.229693	0.470941	-0.277342	0.623056	1.1887	0.757796	1.86462
	Weighted median	11	0.0152794	0.0648463	0.813724	-0.111819	0.142378	1.0154	0.894206	1.15301
	Inverse variance weighted	11	0.0524035	0.0470413	0.265284	-0.0397974	0.144604	1.0538	0.960984	1.15558
	Simple mode	11	-0.0279588	0.111757	0.807517	-0.247003	0.191086	0.972428	0.781138	1.21056
	Weighted mode	11	-0.0279588	0.110735	0.80578	-0.244999	0.189081	0.972428	0.782706	1.20814
genus.Marvinbryantia	MR Egger	11	0.298646	0.324211	0.381003	-0.336808	0.934101	1.34803	0.714046	2.54492
	Weighted median	11	-0.0253412	0.113827	0.823824	-0.248442	0.197759	0.974977	0.780015	1.21867
	Inverse variance weighted	11	-0.0140695	0.0847062	0.86808	-0.180094	0.151955	0.986029	0.835192	1.16411
	Simple mode	11	-0.158917	0.170703	0.373806	-0.493494	0.175661	0.853068	0.61049	1.19203
	Weighted mode	11	-0.150971	0.167185	0.387752	-0.478655	0.176712	0.859872	0.619616	1.19329
genus.Methanobrevibacter	MR Egger	8	0.0162924	0.361255	0.965492	-0.691767	0.724351	1.01643	0.500691	2.06339
	Weighted median	8	-0.0294982	0.0856922	0.73067	-0.197455	0.138459	0.970933	0.820817	1.1485
	Inverse variance weighted	8	0.00150522	0.0844404	0.985778	-0.163998	0.167008	1.00151	0.848744	1.18176
	Simple mode	8	-0.0526201	0.109927	0.646755	-0.268077	0.162837	0.94874	0.764849	1.17684
	Weighted mode	8	-0.0487625	0.110621	0.672645	-0.26558	0.168055	0.952407	0.766761	1.183
genus.Odoribacter	MR Egger	9	-0.272861	0.347576	0.458172	-0.954109	0.408388	0.761199	0.385155	1.50439
	Weighted median	9	-0.100979	0.134167	0.451668	-0.363947	0.161988	0.903952	0.694928	1.17585
	Inverse variance weighted	9	-0.0147278	0.100529	0.883525	-0.211765	0.182309	0.98538	0.809155	1.19999
	Simple mode	9	-0.140816	0.201024	0.50348	-0.534823	0.253192	0.86865	0.585773	1.28813
	Weighted mode	9	-0.14835	0.177543	0.427643	-0.496334	0.199634	0.862129	0.608758	1.22096
genus.Olsenella	MR Egger	11	0.00902291	0.153165	0.954311	-0.29118	0.309226	1.00906	0.747381	1.36237
	Weighted median	11	-0.0817517	0.0631659	0.195583	-0.205557	0.0420535	0.921501	0.814194	1.04295
	Inverse variance weighted	11	-0.0044585	0.0469039	0.92427	-0.0963902	0.0874731	0.995551	0.90811	1.09141
	Simple mode	11	-0.104497	0.0927362	0.28613	-0.28626	0.0772656	0.900777	0.751067	1.08033
	Weighted mode	11	-0.0936687	0.0887639	0.316136	-0.267646	0.0803086	0.910584	0.765179	1.08362
genus.Oscillibacter	MR Egger	17	0.101016	0.213232	0.642509	-0.316919	0.51895	1.10629	0.72839	1.68026
	Weighted median	17	0.0412126	0.0820812	0.6156	-0.119666	0.202092	1.04207	0.887216	1.22396
	Inverse variance weighted	17	0.00725251	0.0589992	0.902166	-0.108386	0.122891	1.00728	0.897281	1.13076
	Simple mode	17	0.00772581	0.135747	0.955319	-0.258337	0.273789	1.00776	0.772335	1.31494
	Weighted mode	17	0.0269517	0.125802	0.833067	-0.21962	0.273523	1.02732	0.802824	1.31459
genus.Oscillospira	MR Egger	9	0.251315	0.541699	0.656773	-0.810415	1.31305	1.28572	0.444674	3.71748
	Weighted median	9	0.10736	0.118403	0.364547	-0.124709	0.339428	1.11333	0.882753	1.40414
	Inverse variance weighted	9	0.0340391	0.116862	0.77084	-0.195011	0.263089	1.03463	0.822826	1.30094
	Simple mode	9	0.116912	0.193349	0.562152	-0.262052	0.495877	1.12402	0.769471	1.64194
	Weighted mode	9	0.116912	0.171707	0.515167	-0.219634	0.453459	1.12402	0.802812	1.57375
genus.Oxalobacter	MR Egger	12	0.12374	0.206491	0.562335	-0.280983	0.528463	1.13172	0.755041	1.69632
	Weighted median	12	-0.00228236	0.0602258	0.96977	-0.120325	0.11576	0.99772	0.886632	1.12273
	Inverse variance weighted	12	0.00562577	0.0467808	0.904279	-0.0860647	0.0973162	1.00564	0.917535	1.10221
	Simple mode	12	0.0243855	0.0872929	0.785157	-0.146709	0.19548	1.02469	0.863546	1.21589
	Weighted mode	12	0.00244538	0.0964715	0.980231	-0.186639	0.19153	1.00245	0.829743	1.2111
genus.Parabacteroides	MR Egger	10	-0.105705	0.478349	0.830645	-1.04327	0.83186	0.89969	0.352301	2.29759
	Weighted median	10	0.0892317	0.158996	0.574649	-0.222401	0.400865	1.09333	0.800594	1.49311
	Inverse variance weighted	10	0.198296	0.138398	0.151916	-0.0729639	0.469556	1.21932	0.929634	1.59928
	Simple mode	10	0.0891662	0.230206	0.707511	-0.362038	0.540371	1.09326	0.696256	1.71664
	Weighted mode	10	0.0817328	0.207383	0.702671	-0.324737	0.488203	1.08517	0.722717	1.62939
genus.Paraprevotella	MR Egger	13	0.0139051	0.206139	0.94743	-0.390127	0.417937	1.014	0.676971	1.51882
	Weighted median	13	0.0423469	0.0719342	0.55607	-0.0986442	0.183338	1.04326	0.906065	1.20122
	Inverse variance weighted	13	0.00688113	0.0541448	0.898871	-0.0992427	0.113005	1.0069	0.905523	1.11964
	Simple mode	13	-0.137722	0.130429	0.311802	-0.393364	0.117919	0.871341	0.674783	1.12515
	Weighted mode	13	-0.135922	0.136657	0.339553	-0.403769	0.131925	0.872911	0.667798	1.14102
genus.Parasutterella	MR Egger	17	-0.102572	0.212197	0.635804	-0.518479	0.313334	0.902513	0.595426	1.36798
	Weighted median	17	0.0411597	0.0889121	0.643417	-0.133108	0.215427	1.04202	0.875371	1.24039
	Inverse variance weighted	17	-0.0455597	0.0695549	0.512456	-0.181887	0.0907679	0.955463	0.833695	1.09501
	Simple mode	17	0.105015	0.129685	0.429953	-0.149168	0.359197	1.11073	0.861425	1.43218
	Weighted mode	17	0.074662	0.108248	0.500245	-0.137504	0.286828	1.07752	0.871531	1.33219
genus.Peptococcus	MR Egger	16	0.125267	0.187383	0.51468	-0.242003	0.492538	1.13345	0.785054	1.63646
	Weighted median	16	0.0237848	0.0634591	0.707805	-0.100595	0.148165	1.02407	0.904299	1.1597
	Inverse variance weighted	16	0.0131418	0.0498257	0.791969	-0.0845167	0.1108	1.01323	0.918956	1.11717
	Simple mode	16	0.177438	0.130009	0.192436	-0.0773797	0.432256	1.19415	0.925538	1.54073
	Weighted mode	16	0.141393	0.118983	0.253172	-0.0918136	0.3746	1.15188	0.912275	1.45441
genus.Phascolarctobacterium	MR Egger	12	0.267118	0.319453	0.422588	-0.35901	0.893247	1.3062	0.698367	2.44305
	Weighted median	12	-0.118983	0.114362	0.29815	-0.343133	0.105167	0.887823	0.709544	1.1109
	Inverse variance weighted	12	-0.00935228	0.0820318	0.909232	-0.170135	0.15143	0.990691	0.843551	1.1635
	Simple mode	12	-0.16494	0.171863	0.357816	-0.501791	0.171911	0.847944	0.605445	1.18757
	Weighted mode	12	-0.16494	0.149733	0.294171	-0.458417	0.128536	0.847944	0.632284	1.13716
genus.Prevotella7	MR Egger	12	-0.107201	0.343203	0.761188	-0.779879	0.565478	0.898345	0.458461	1.76029
	Weighted median	12	-0.0987107	0.065028	0.129021	-0.226165	0.0287441	0.906005	0.797586	1.02916
	Inverse variance weighted	12	-0.0810753	0.0531449	0.127121	-0.185239	0.0230886	0.922124	0.830905	1.02336
	Simple mode	12	-0.220613	0.132724	0.124675	-0.480751	0.0395259	0.802027	0.618319	1.04032
	Weighted mode	12	-0.187228	0.123032	0.156276	-0.428371	0.053914	0.829254	0.65157	1.05539
genus.Prevotella9	MR Egger	19	-0.0448054	0.190535	0.816897	-0.418254	0.328643	0.956184	0.658195	1.38908
	Weighted median	19	-0.103651	0.0849154	0.222224	-0.270085	0.0627833	0.90154	0.763315	1.0648
	Inverse variance weighted	19	-0.0744045	0.0666349	0.264165	-0.205009	0.0561998	0.928296	0.81464	1.05781
	Simple mode	19	-0.114542	0.136606	0.412756	-0.382291	0.153206	0.891774	0.682296	1.16557
	Weighted mode	19	-0.110388	0.138614	0.436194	-0.382071	0.161295	0.895487	0.682446	1.17503
genus.RikenellaceaeRC9gutgroup	MR Egger	13	-0.11711	0.259063	0.660016	-0.624872	0.390653	0.889488	0.53533	1.47795
	Weighted median	13	-0.044555	0.0548216	0.416375	-0.152005	0.0628954	0.956423	0.858984	1.06492
	Inverse variance weighted	13	0.0151084	0.0407256	0.710653	-0.0647138	0.0949305	1.01522	0.937336	1.09958
	Simple mode	13	-0.076299	0.0928678	0.427334	-0.25832	0.105722	0.926539	0.772348	1.11151
	Weighted mode	13	-0.0778814	0.096755	0.436517	-0.267521	0.111758	0.925074	0.765274	1.11824
genus.Romboutsia	MR Egger	14	0.451247	0.219741	0.06248	0.0205545	0.881939	1.57027	1.02077	2.41558
	Weighted median	14	-0.0394486	0.107172	0.71281	-0.249506	0.170609	0.961319	0.779185	1.18603
	Inverse variance weighted	14	-0.0326038	0.084389	0.699237	-0.198006	0.132799	0.967922	0.820365	1.14202
	Simple mode	14	-0.0636081	0.166026	0.707822	-0.389019	0.261803	0.938373	0.677721	1.29927
	Weighted mode	14	-0.0899398	0.177518	0.620884	-0.437876	0.257996	0.913986	0.645406	1.29433
genus.Roseburia	MR Egger	16	-0.334613	0.230577	0.168761	-0.786544	0.117317	0.715615	0.455416	1.12448
	Weighted median	16	-0.115089	0.106628	0.280432	-0.324079	0.0939018	0.891287	0.723193	1.09845
	Inverse variance weighted	16	-0.138137	0.0808793	0.0876475	-0.29666	0.0203864	0.870979	0.743296	1.0206
	Simple mode	16	-0.0743159	0.20068	0.716321	-0.467649	0.319017	0.928378	0.626473	1.37578
	Weighted mode	16	-0.0627545	0.172584	0.721218	-0.40102	0.275511	0.939174	0.669637	1.3172
genus.Ruminiclostridium5	MR Egger	15	-0.308184	0.184077	0.117963	-0.668975	0.0526062	0.73478	0.512233	1.05401
	Weighted median	15	0.0641382	0.106954	0.548719	-0.145491	0.273768	1.06624	0.864597	1.31491
	Inverse variance weighted	15	0.0512111	0.0787746	0.51563	-0.103187	0.205609	1.05255	0.901958	1.22827
	Simple mode	15	0.228158	0.206481	0.287796	-0.176545	0.632861	1.25628	0.838161	1.88299
	Weighted mode	15	0.228158	0.145194	0.13841	-0.0564219	0.512738	1.25628	0.94514	1.66986
genus.Ruminiclostridium6	MR Egger	16	-0.147097	0.233059	0.538108	-0.603893	0.3097	0.863211	0.54668	1.36302
	Weighted median	16	-0.0807965	0.111678	0.469388	-0.299686	0.138093	0.922381	0.741051	1.14808
	Inverse variance weighted	16	-0.0565615	0.0900304	0.529841	-0.233021	0.119898	0.945008	0.792137	1.12738
	Simple mode	16	-0.189876	0.213653	0.388189	-0.608636	0.228885	0.827062	0.544092	1.2572
	Weighted mode	16	-0.201626	0.214272	0.361624	-0.621599	0.218348	0.817401	0.537085	1.24402
genus.Ruminiclostridium9	MR Egger	15	1.21381	0.94524	0.221512	-0.638863	3.06648	3.36628	0.527892	21.4661
	Weighted median	15	0.0327657	0.129204	0.799808	-0.220475	0.286006	1.03331	0.802138	1.3311
	Inverse variance weighted	15	-0.208065	0.201407	0.301577	-0.602823	0.186693	0.812154	0.547265	1.20526
	Simple mode	15	0.0221899	0.173751	0.900194	-0.318362	0.362742	1.02244	0.727339	1.43726
	Weighted mode	15	-0.00234988	0.157423	0.988301	-0.3109	0.3062	0.997653	0.732787	1.35825
genus.RuminococcaceaeNK4A214group	MR Egger	16	-0.00816256	0.223512	0.971384	-0.446247	0.429922	0.991871	0.640026	1.53714
	Weighted median	16	0.0478977	0.104204	0.645765	-0.156342	0.252137	1.04906	0.855267	1.28677
	Inverse variance weighted	16	0.0698656	0.0754524	0.354469	-0.0780211	0.217752	1.07236	0.924945	1.24328
	Simple mode	16	0.273275	0.189331	0.169474	-0.0978127	0.644363	1.31426	0.906819	1.90477
	Weighted mode	16	-0.00419002	0.173563	0.981058	-0.344373	0.335993	0.995819	0.708665	1.39933
genus.RuminococcaceaeUCG002	MR Egger	26	-0.0993628	0.209857	0.64015	-0.510683	0.311957	0.905414	0.600086	1.3661
	Weighted median	26	-0.0911896	0.0911292	0.31699	-0.269803	0.0874235	0.912845	0.76353	1.09136
	Inverse variance weighted	26	0.0127969	0.077025	0.868047	-0.138172	0.163766	1.01288	0.870949	1.17794
	Simple mode	26	0.143783	0.157931	0.371299	-0.165762	0.453328	1.15463	0.847248	1.57354
	Weighted mode	26	-0.0977921	0.113264	0.396126	-0.31979	0.124206	0.906837	0.726302	1.13225
genus.RuminococcaceaeUCG003	MR Egger	14	0.249146	0.245978	0.331104	-0.23297	0.731263	1.28293	0.792177	2.0777
	Weighted median	14	0.0601427	0.101381	0.553024	-0.138564	0.258849	1.06199	0.870608	1.29544
	Inverse variance weighted	14	0.0696902	0.07497	0.352592	-0.077251	0.216631	1.07218	0.925657	1.24189
	Simple mode	14	-0.0182208	0.174416	0.918393	-0.360075	0.323634	0.981944	0.697624	1.38214
	Weighted mode	14	0.0236824	0.170245	0.891497	-0.309997	0.357362	1.02397	0.733449	1.42955
genus.RuminococcaceaeUCG004	MR Egger	12	0.34023	0.606041	0.586886	-0.84761	1.52807	1.40527	0.428438	4.60927
	Weighted median	12	-0.0946637	0.106978	0.376217	-0.304341	0.115014	0.909679	0.737609	1.12189
	Inverse variance weighted	12	-0.134716	0.10344	0.192796	-0.337459	0.0680273	0.873964	0.713581	1.07039
	Simple mode	12	0.0917821	0.249925	0.720409	-0.398072	0.581636	1.09613	0.671614	1.78896
	Weighted mode	12	0.0741461	0.219067	0.741387	-0.355226	0.503518	1.07696	0.701015	1.65453
genus.RuminococcaceaeUCG005	MR Egger	17	0.0152856	0.235399	0.949084	-0.446097	0.476668	1.0154	0.640122	1.6107
	Weighted median	17	0.089208	0.105357	0.397148	-0.117291	0.295707	1.09331	0.889327	1.34408
	Inverse variance weighted	17	0.123079	0.0817964	0.132402	-0.037242	0.2834	1.13097	0.963443	1.32764
	Simple mode	17	0.174775	0.207421	0.411865	-0.23177	0.581321	1.19098	0.793128	1.7884
	Weighted mode	17	0.0722512	0.164127	0.66567	-0.249437	0.393939	1.07493	0.779239	1.48281
genus.RuminococcaceaeUCG009	MR Egger	14	0.11479	0.215845	0.604559	-0.308267	0.537847	1.12164	0.734719	1.71232
	Weighted median	14	0.0397379	0.0735486	0.588994	-0.104417	0.183893	1.04054	0.900849	1.20189
	Inverse variance weighted	14	0.0620356	0.0550647	0.259914	-0.0458912	0.169962	1.064	0.955146	1.18526
	Simple mode	14	0.033842	0.13039	0.799279	-0.221722	0.289406	1.03442	0.801138	1.33563
	Weighted mode	14	0.0358489	0.118575	0.767184	-0.196559	0.268257	1.0365	0.821553	1.30768
genus.RuminococcaceaeUCG010	MR Egger	8	0.455146	0.332016	0.219487	-0.195606	1.1059	1.5764	0.822336	3.02194
	Weighted median	8	0.0397784	0.136121	0.770112	-0.227019	0.306576	1.04058	0.796906	1.35876
	Inverse variance weighted	8	0.0698703	0.108572	0.519875	-0.142931	0.282671	1.07237	0.866814	1.32667
	Simple mode	8	-0.0511536	0.245073	0.840604	-0.531497	0.42919	0.950133	0.587724	1.53601
	Weighted mode	8	0.219802	0.209199	0.328316	-0.190227	0.629832	1.24583	0.826772	1.87729
genus.RuminococcaceaeUCG011	MR Egger	8	-0.0849964	0.255481	0.750684	-0.58574	0.415747	0.918516	0.556694	1.5155
	Weighted median	8	-0.111026	0.069635	0.110848	-0.24751	0.025459	0.894916	0.780742	1.02579
	Inverse variance weighted	8	-0.110027	0.0512879	0.03193	-0.210552	-0.00950293	0.89581	0.810137	0.990542
	Simple mode	8	-0.120237	0.0968986	0.254629	-0.310159	0.0696839	0.88671	0.733331	1.07217
	Weighted mode	8	-0.112233	0.0886488	0.246002	-0.285985	0.0615185	0.893836	0.751274	1.06345
genus.RuminococcaceaeUCG013	MR Egger	15	-0.146173	0.241346	0.555169	-0.619211	0.326865	0.864008	0.538369	1.38661
	Weighted median	15	-0.103366	0.106325	0.330969	-0.311763	0.105032	0.901797	0.732155	1.11075
	Inverse variance weighted	15	-0.0813743	0.0818659	0.320225	-0.241831	0.0790828	0.921849	0.785189	1.08229
	Simple mode	15	-0.0940948	0.154057	0.551133	-0.396046	0.207857	0.910196	0.672976	1.23104
	Weighted mode	15	-0.0986163	0.158005	0.542576	-0.408305	0.211073	0.90609	0.664776	1.235
genus.RuminococcaceaeUCG014	MR Egger	18	0.110244	0.172782	0.532467	-0.228409	0.448896	1.11655	0.795799	1.56658
	Weighted median	18	0.0422449	0.0925983	0.648234	-0.139248	0.223738	1.04315	0.870012	1.25074
	Inverse variance weighted	18	0.10768	0.0659879	0.10272	-0.0216566	0.237016	1.11369	0.978576	1.26746
	Simple mode	18	0.0453561	0.151454	0.768212	-0.251494	0.342206	1.0464	0.777638	1.40805
	Weighted mode	18	0.0281288	0.108391	0.798357	-0.184318	0.240576	1.02853	0.831671	1.27198
genus.Ruminococcus1	MR Egger	14	-0.304638	0.248777	0.244244	-0.792242	0.182965	0.73739	0.452829	1.20077
	Weighted median	14	0.040668	0.114079	0.721474	-0.182927	0.264263	1.04151	0.832829	1.30247
	Inverse variance weighted	14	0.0597637	0.091049	0.511573	-0.118692	0.23822	1.06159	0.888081	1.26899
	Simple mode	14	0.10622	0.218568	0.63507	-0.322174	0.534613	1.11207	0.724572	1.70679
	Weighted mode	14	0.0814159	0.202172	0.693708	-0.314841	0.477673	1.08482	0.729905	1.61232
genus.Ruminococcus2	MR Egger	15	0.18151	0.165112	0.291571	-0.142109	0.50513	1.19903	0.867527	1.6572
	Weighted median	15	0.0329143	0.0989872	0.739503	-0.161101	0.226929	1.03346	0.851206	1.25474
	Inverse variance weighted	15	-0.0431115	0.0693389	0.534106	-0.179016	0.0927927	0.957805	0.836093	1.09723
	Simple mode	15	-0.00366663	0.153925	0.981332	-0.305359	0.298026	0.99634	0.736859	1.3472
	Weighted mode	15	0.0602522	0.119674	0.622463	-0.174309	0.294813	1.0621	0.840037	1.34288
genus.Sellimonas	MR Egger	11	-0.227811	0.328047	0.504932	-0.870784	0.415161	0.796275	0.418623	1.51462
	Weighted median	11	0.0162806	0.0598081	0.785457	-0.100943	0.133504	1.01641	0.903984	1.14283
	Inverse variance weighted	11	0.0582566	0.0527455	0.269383	-0.0451247	0.161638	1.05999	0.955878	1.17543
	Simple mode	11	-0.0430852	0.0934334	0.65457	-0.226215	0.140044	0.95783	0.797547	1.15032
	Weighted mode	11	-0.0154624	0.0874492	0.863183	-0.186863	0.155938	0.984657	0.829558	1.16875
genus.Senegalimassilia	MR Egger	8	0.0700796	0.368962	0.855621	-0.653086	0.793246	1.07259	0.520437	2.21056
	Weighted median	8	0.0224873	0.103582	0.828134	-0.180534	0.225508	1.02274	0.834824	1.25296
	Inverse variance weighted	8	-0.0568936	0.07605	0.454395	-0.205952	0.0921644	0.944695	0.813872	1.09655
	Simple mode	8	0.0641837	0.170424	0.717618	-0.269847	0.398214	1.06629	0.763496	1.48916
	Weighted mode	8	0.0707354	0.14774	0.646686	-0.218834	0.360305	1.0733	0.803455	1.43377
genus.Slackia	MR Egger	9	-0.289553	0.323538	0.400535	-0.923686	0.344581	0.748598	0.397053	1.4114
	Weighted median	9	-0.0177403	0.0947874	0.851536	-0.203524	0.168043	0.982416	0.815851	1.18299
	Inverse variance weighted	9	0.0150743	0.068795	0.826557	-0.119764	0.149912	1.01519	0.88713	1.16173
	Simple mode	9	-0.0490102	0.152235	0.755751	-0.347391	0.249371	0.952171	0.706529	1.28322
	Weighted mode	9	-0.0490102	0.150961	0.753768	-0.344893	0.246873	0.952171	0.708296	1.28002
genus.Streptococcus	MR Egger	17	0.192768	0.337696	0.576565	-0.469116	0.854652	1.2126	0.625555	2.35056
	Weighted median	17	-0.00414651	0.111929	0.970448	-0.223528	0.215235	0.995862	0.799693	1.24015
	Inverse variance weighted	17	-0.0225473	0.0839859	0.788341	-0.18716	0.142065	0.977705	0.829311	1.15265
	Simple mode	17	0.0667105	0.154943	0.672539	-0.236977	0.370398	1.06899	0.789009	1.44831
	Weighted mode	17	0.0379312	0.139571	0.789274	-0.235627	0.311489	1.03866	0.790075	1.36546
genus.Subdoligranulum	MR Egger	14	-0.318193	0.330805	0.355095	-0.966571	0.330185	0.727462	0.380385	1.39123
	Weighted median	14	0.0572231	0.118387	0.628843	-0.174816	0.289262	1.05889	0.839612	1.33544
	Inverse variance weighted	14	0.0238234	0.122081	0.84528	-0.215456	0.263103	1.02411	0.806174	1.30096
	Simple mode	14	0.0985443	0.216562	0.656587	-0.325918	0.523006	1.10356	0.721865	1.68709
	Weighted mode	14	0.000909928	0.182271	0.996093	-0.356341	0.35816	1.00091	0.700234	1.4307
genus.Sutterella	MR Egger	12	-0.332297	0.490484	0.513465	-1.29365	0.629051	0.717274	0.274269	1.87583
	Weighted median	12	-0.092392	0.121329	0.446357	-0.330196	0.145412	0.911748	0.718783	1.15652
	Inverse variance weighted	12	-0.0128654	0.107463	0.904705	-0.223492	0.197761	0.987217	0.799721	1.21867
	Simple mode	12	-0.101453	0.194205	0.61175	-0.482094	0.279189	0.903524	0.617489	1.32206
	Weighted mode	12	-0.110356	0.178645	0.549324	-0.460501	0.239789	0.895516	0.630968	1.27098
genus.Terrisporobacter	MR Egger	6	-0.259355	0.415818	0.566615	-1.07436	0.555647	0.771549	0.341517	1.74307
	Weighted median	6	-0.0880518	0.117699	0.454395	-0.318742	0.142639	0.915713	0.727063	1.15331
	Inverse variance weighted	6	0.0453106	0.127061	0.721387	-0.203729	0.29435	1.04635	0.815683	1.34225
	Simple mode	6	-0.0901197	0.150432	0.575232	-0.384967	0.204727	0.913822	0.680473	1.22719
	Weighted mode	6	-0.10776	0.137189	0.46774	-0.37665	0.16113	0.897843	0.686156	1.17484
genus.Turicibacter	MR Egger	14	0.187185	0.262774	0.489872	-0.327852	0.702223	1.20585	0.72047	2.01823
	Weighted median	14	0.142911	0.0882433	0.105337	-0.0300457	0.315868	1.15363	0.970401	1.37145
	Inverse variance weighted	14	0.149979	0.064644	0.0203371	0.0232764	0.276681	1.16181	1.02355	1.31875
	Simple mode	14	0.171979	0.137074	0.231698	-0.0966866	0.440644	1.18765	0.90784	1.55371
	Weighted mode	14	0.114043	0.123639	0.373129	-0.12829	0.356376	1.1208	0.879599	1.42814
genus.Tyzzerella3	MR Egger	14	0.334659	0.281543	0.257565	-0.217166	0.886484	1.39746	0.804797	2.42658
	Weighted median	14	0.00284416	0.065964	0.965608	-0.126445	0.132134	1.00285	0.881222	1.14126
	Inverse variance weighted	14	0.0105363	0.0483058	0.827338	-0.0841431	0.105216	1.01059	0.9193	1.11095
	Simple mode	14	-0.0249258	0.112409	0.827961	-0.245248	0.195396	0.975382	0.782511	1.21579
	Weighted mode	14	-0.0112302	0.105141	0.916569	-0.217306	0.194846	0.988833	0.804683	1.21512
genus.Veillonella	MR Egger	11	0.0357787	0.756557	0.963314	-1.44707	1.51863	1.03643	0.235258	4.56597
	Weighted median	11	-0.0862234	0.110409	0.434835	-0.302625	0.130178	0.917389	0.738876	1.13903
	Inverse variance weighted	11	-0.0991792	0.0845221	0.240631	-0.264843	0.0664841	0.90558	0.767327	1.06874
	Simple mode	11	-0.0837847	0.135654	0.55062	-0.349666	0.182096	0.919629	0.704924	1.19973
	Weighted mode	11	-0.0937935	0.126336	0.474913	-0.341412	0.153824	0.910471	0.710766	1.16629
genus.Victivallis	MR Egger	12	0.0313804	0.343513	0.929018	-0.641906	0.704666	1.03188	0.526289	2.02317
	Weighted median	12	0.0396418	0.0600435	0.509114	-0.0780434	0.157327	1.04044	0.924924	1.17038
	Inverse variance weighted	12	0.0223091	0.0494938	0.652172	-0.0746986	0.119317	1.02256	0.928023	1.12673
	Simple mode	12	0.0330092	0.114052	0.77764	-0.190532	0.256551	1.03356	0.826519	1.29246
	Weighted mode	12	0.0417154	0.114264	0.721974	-0.182241	0.265672	1.0426	0.8334	1.30431
order.Actinomycetales	MR Egger	5	-0.178211	0.219804	0.476844	-0.609027	0.252604	0.836765	0.54388	1.28737
	Weighted median	5	-0.165574	0.126241	0.189663	-0.413006	0.0818573	0.847407	0.661658	1.0853
	Inverse variance weighted	5	-0.16035	0.0988971	0.104936	-0.354188	0.0334884	0.851846	0.701743	1.03406
	Simple mode	5	-0.142749	0.14279	0.374025	-0.422617	0.13712	0.866972	0.655329	1.14697
	Weighted mode	5	-0.170084	0.130043	0.261007	-0.424968	0.0848008	0.843594	0.65379	1.0885
order.Bacillales	MR Egger	11	-0.147512	0.241368	0.556219	-0.620594	0.32557	0.862852	0.537625	1.38482
	Weighted median	11	-0.0527357	0.0656998	0.422161	-0.181507	0.0760358	0.948631	0.834012	1.079
	Inverse variance weighted	11	-0.0205587	0.055316	0.710146	-0.128978	0.0878606	0.979651	0.878993	1.09184
	Simple mode	11	-0.061736	0.0862239	0.490375	-0.230735	0.107263	0.940131	0.79395	1.11323
	Weighted mode	11	-0.0700215	0.0789004	0.39567	-0.224666	0.0846233	0.932374	0.798783	1.08831
order.Bacteroidales	MR Egger	16	-0.0832142	0.198477	0.681386	-0.47223	0.305801	0.920154	0.62361	1.35771
	Weighted median	16	-0.0948022	0.109233	0.385455	-0.308899	0.119295	0.909553	0.734255	1.1267
	Inverse variance weighted	16	-0.116263	0.0817962	0.155207	-0.276584	0.0440571	0.890241	0.75837	1.04504
	Simple mode	16	-0.0298805	0.183274	0.872665	-0.389097	0.329336	0.970561	0.677669	1.39004
	Weighted mode	16	-0.0212745	0.1728	0.90365	-0.359963	0.317414	0.97895	0.697702	1.37357
order.Bifidobacteriales	MR Egger	18	0.391808	0.308029	0.221556	-0.211928	0.995544	1.47965	0.809023	2.7062
	Weighted median	18	-0.0811403	0.108345	0.453915	-0.293497	0.131217	0.922064	0.745651	1.14021
	Inverse variance weighted	18	0.00219201	0.0854354	0.979531	-0.165261	0.169645	1.00219	0.847672	1.18488
	Simple mode	18	-0.141307	0.210644	0.511338	-0.554169	0.271555	0.868223	0.57455	1.312
	Weighted mode	18	-0.104118	0.137113	0.45804	-0.372859	0.164624	0.901119	0.688762	1.17895
order.Burkholderiales	MR Egger	13	0.40407	0.27751	0.173319	-0.139849	0.947989	1.49791	0.869489	2.58051
	Weighted median	13	-0.0438876	0.126613	0.728871	-0.292049	0.204273	0.957062	0.746732	1.22663
	Inverse variance weighted	13	-0.0641576	0.0959746	0.503824	-0.252268	0.123953	0.937857	0.777037	1.13196
	Simple mode	13	-0.090737	0.194068	0.648481	-0.471111	0.289637	0.913258	0.624308	1.33594
	Weighted mode	13	-0.0582227	0.190371	0.764969	-0.431349	0.314904	0.94344	0.649632	1.37013
order.Clostridiales	MR Egger	16	0.153829	0.458064	0.741984	-0.743977	1.05163	1.16629	0.47522	2.86233
	Weighted median	16	-0.0389352	0.1197	0.744974	-0.273546	0.195676	0.961813	0.760677	1.21613
	Inverse variance weighted	16	-0.00781666	0.108806	0.942729	-0.221076	0.205442	0.992214	0.801656	1.22807
	Simple mode	16	-0.156668	0.20595	0.458623	-0.56033	0.246994	0.854988	0.571021	1.28017
	Weighted mode	16	-0.0829639	0.171972	0.636467	-0.420029	0.254101	0.920384	0.657028	1.2893
order.Coriobacteriales	MR Egger	17	0.379555	0.194401	0.0698083	-0.00147093	0.760581	1.46163	0.99853	2.13952
	Weighted median	17	0.0848676	0.104642	0.417352	-0.120232	0.289967	1.08857	0.886715	1.33638
	Inverse variance weighted	17	0.0287895	0.0762972	0.705926	-0.120753	0.178332	1.02921	0.886253	1.19522
	Simple mode	17	-0.0165876	0.168239	0.922684	-0.346337	0.313161	0.983549	0.707274	1.36774
	Weighted mode	17	0.179963	0.171835	0.310524	-0.156833	0.516759	1.19717	0.854847	1.67658
order.Desulfovibrionales	MR Egger	13	-0.5592	0.428069	0.218094	-1.39822	0.279815	0.571666	0.247037	1.32289
	Weighted median	13	-0.271339	0.1375	0.0484523	-0.540839	-0.00183976	0.762358	0.582259	0.998162
	Inverse variance weighted	13	-0.139713	0.101031	0.166703	-0.337732	0.0583073	0.869608	0.713386	1.06004
	Simple mode	13	-0.396099	0.259559	0.152914	-0.904834	0.112636	0.67294	0.404609	1.11922
	Weighted mode	13	-0.387537	0.233884	0.12342	-0.845949	0.0708757	0.678727	0.42915	1.07345
order.Enterobacteriales	MR Egger	11	-0.367224	0.417012	0.401434	-1.18457	0.45012	0.692655	0.305879	1.5685
	Weighted median	11	-0.0356372	0.1174	0.761469	-0.265742	0.194467	0.96499	0.766637	1.21466
	Inverse variance weighted	11	-0.0963673	0.0912972	0.291181	-0.27531	0.0825752	0.90813	0.759337	1.08608
	Simple mode	11	0.0551083	0.187418	0.774741	-0.312232	0.422448	1.05666	0.731812	1.52569
	Weighted mode	11	0.0579367	0.196229	0.773841	-0.326671	0.442545	1.05965	0.721321	1.55666
order.Erysipelotrichales	MR Egger	13	0.413271	0.412043	0.337423	-0.394332	1.22087	1.51175	0.67413	3.39015
	Weighted median	13	-0.0413659	0.1309	0.751994	-0.29793	0.215198	0.959478	0.742353	1.24011
	Inverse variance weighted	13	-0.0129197	0.0942265	0.890941	-0.197604	0.171764	0.987163	0.820695	1.1874
	Simple mode	13	-0.174501	0.209844	0.421888	-0.585796	0.236793	0.839876	0.556663	1.26718
	Weighted mode	13	-0.1787	0.2099	0.411237	-0.590103	0.232703	0.836357	0.55427	1.26201
order.Gastranaerophilales	MR Egger	12	0.35446	0.177878	0.0742833	0.0058204	0.7031	1.42541	1.00584	2.02001
	Weighted median	12	-0.000370608	0.0773607	0.996178	-0.151998	0.151256	0.999629	0.85899	1.16329
	Inverse variance weighted	12	-0.0277402	0.0625986	0.657661	-0.150433	0.094953	0.972641	0.860335	1.09961
	Simple mode	12	0.086964	0.140215	0.547747	-0.187857	0.361785	1.09086	0.828733	1.43589
	Weighted mode	12	0.0789993	0.140092	0.584128	-0.19558	0.353579	1.0822	0.822357	1.42416
order.Lactobacillales	MR Egger	19	-0.150427	0.207631	0.478617	-0.557385	0.25653	0.86034	0.572705	1.29244
	Weighted median	19	-0.0943525	0.102292	0.356328	-0.294845	0.10614	0.909962	0.744647	1.11198
	Inverse variance weighted	19	-0.0811044	0.0813386	0.318706	-0.240528	0.0783192	0.922097	0.786213	1.08147
	Simple mode	19	-0.0151674	0.2159	0.944768	-0.438332	0.407997	0.984947	0.645112	1.5038
	Weighted mode	19	-0.081738	0.173465	0.643153	-0.421729	0.258253	0.921513	0.655912	1.29467
order.Methanobacteriales	MR Egger	12	-0.22623	0.180883	0.239515	-0.58076	0.1283	0.797535	0.559473	1.13689
	Weighted median	12	-0.101817	0.0681655	0.135262	-0.235421	0.0317875	0.903195	0.790238	1.0323
	Inverse variance weighted	12	-0.0840395	0.0486559	0.0841281	-0.179405	0.0113261	0.919395	0.835767	1.01139
	Simple mode	12	-0.113332	0.101214	0.286686	-0.311711	0.0850481	0.892854	0.732193	1.08877
	Weighted mode	12	-0.119092	0.100196	0.259626	-0.315476	0.0772913	0.887726	0.729442	1.08036
order.MollicutesRF9	MR Egger	16	0.1899	0.250122	0.460307	-0.300338	0.680139	1.20913	0.740568	1.97415
	Weighted median	16	0.0442155	0.0875733	0.613632	-0.127428	0.215859	1.04521	0.880357	1.24093
	Inverse variance weighted	16	0.124677	0.0780388	0.110126	-0.0282793	0.277633	1.13278	0.972117	1.32
	Simple mode	16	-0.0235142	0.122675	0.850564	-0.263957	0.216928	0.97676	0.768007	1.24225
	Weighted mode	16	-0.0126759	0.118002	0.915879	-0.24396	0.218608	0.987404	0.783519	1.24434
order.NB1n	MR Egger	16	-0.103518	0.243993	0.677819	-0.581745	0.374709	0.90166	0.558922	1.45457
	Weighted median	16	0.0178025	0.0637502	0.78005	-0.107148	0.142753	1.01796	0.898393	1.15344
	Inverse variance weighted	16	0.0529679	0.0556372	0.341085	-0.056081	0.162017	1.0544	0.945463	1.17588
	Simple mode	16	-0.0225544	0.112748	0.844134	-0.243541	0.198432	0.977698	0.783847	1.21949
	Weighted mode	16	-0.0187404	0.108011	0.864574	-0.230441	0.192961	0.981434	0.794183	1.21283
order.Pasteurellales	MR Egger	19	0.0098946	0.118914	0.934658	-0.223176	0.242966	1.00994	0.799974	1.27502
	Weighted median	19	-0.0720666	0.0702697	0.305094	-0.209795	0.065662	0.930469	0.81075	1.06787
	Inverse variance weighted	19	-0.0376556	0.0512724	0.462691	-0.138149	0.0628383	0.963045	0.870969	1.06485
	Simple mode	19	-0.0854189	0.112111	0.455981	-0.305157	0.134319	0.918128	0.737007	1.14376
	Weighted mode	19	-0.0757623	0.098462	0.451601	-0.268748	0.117223	0.927037	0.764336	1.12437
order.Rhodospirillales	MR Egger	15	0.0984008	0.233593	0.680455	-0.359442	0.556244	1.1034	0.698065	1.74411
	Weighted median	15	0.016758	0.0772752	0.828317	-0.134701	0.168217	1.0169	0.873977	1.18319
	Inverse variance weighted	15	-0.0601195	0.0569494	0.291121	-0.17174	0.0515013	0.941652	0.842198	1.05285
	Simple mode	15	0.0713372	0.14599	0.632658	-0.214802	0.357477	1.07394	0.806701	1.42972
	Weighted mode	15	0.0739262	0.134778	0.591987	-0.190239	0.338092	1.07673	0.826761	1.40227
order.Selenomonadales	MR Egger	13	-0.39005	0.356919	0.297826	-1.08961	0.309512	0.677023	0.336347	1.36276
	Weighted median	13	-0.0800955	0.127562	0.530073	-0.330117	0.169926	0.923028	0.71884	1.18522
	Inverse variance weighted	13	-0.0226222	0.100692	0.822238	-0.219978	0.174734	0.977632	0.802537	1.19093
	Simple mode	13	-0.174776	0.209796	0.421073	-0.585976	0.236424	0.839645	0.556563	1.26671
	Weighted mode	13	-0.150893	0.185788	0.432507	-0.515037	0.213252	0.85994	0.597479	1.2377
order.Verrucomicrobiales	MR Egger	12	-0.0335127	0.278845	0.906718	-0.580049	0.513024	0.967043	0.559871	1.67033
	Weighted median	12	-0.07978	0.10532	0.448748	-0.286206	0.126646	0.923319	0.751108	1.13502
	Inverse variance weighted	12	-0.176645	0.0764821	0.0209093	-0.32655	-0.0267396	0.838078	0.721409	0.973615
	Simple mode	12	-0.0819338	0.174273	0.647434	-0.423508	0.259641	0.921333	0.654746	1.29646
	Weighted mode	12	-0.0679941	0.162755	0.684154	-0.386994	0.251006	0.934266	0.679095	1.28532
order.Victivallales	MR Egger	10	-0.0916712	0.218922	0.686423	-0.520759	0.337417	0.912405	0.594069	1.40132
	Weighted median	10	-0.0383725	0.0748467	0.608175	-0.185072	0.108327	0.962354	0.831044	1.11441
	Inverse variance weighted	10	-0.036879	0.0550004	0.502525	-0.14468	0.0709219	0.963793	0.865299	1.0735
	Simple mode	10	-0.0406562	0.129478	0.760676	-0.294432	0.21312	0.960159	0.744954	1.23753
	Weighted mode	10	-0.0542441	0.1244	0.673076	-0.298069	0.18958	0.947201	0.74225	1.20874
phylum.Actinobacteria	MR Egger	18	-0.0150132	0.461873	0.974471	-0.920284	0.890258	0.985099	0.398406	2.43576
	Weighted median	18	-0.0717106	0.116131	0.536905	-0.299327	0.155906	0.9308	0.741317	1.16872
	Inverse variance weighted	18	-0.0711191	0.0982685	0.469236	-0.263725	0.121487	0.931351	0.768184	1.12917
	Simple mode	18	-0.0988657	0.184846	0.599678	-0.461165	0.263433	0.905864	0.630549	1.30139
	Weighted mode	18	-0.0759516	0.147531	0.613308	-0.365112	0.213209	0.926861	0.694119	1.23764
phylum.Bacteroidetes	MR Egger	14	-0.10963	0.218427	0.624816	-0.537747	0.318487	0.896166	0.584063	1.37505
	Weighted median	14	-0.121981	0.12465	0.327781	-0.366295	0.122332	0.885165	0.693298	1.13013
	Inverse variance weighted	14	-0.123624	0.0899963	0.16955	-0.300016	0.0527691	0.883712	0.740806	1.05419
	Simple mode	14	-0.229312	0.176352	0.216077	-0.574963	0.116339	0.795081	0.562726	1.12338
	Weighted mode	14	-0.178528	0.172762	0.32027	-0.51714	0.160085	0.836501	0.596223	1.17361
phylum.Cyanobacteria	MR Egger	10	-0.351432	0.217837	0.145347	-0.778392	0.0755273	0.703679	0.459144	1.07845
	Weighted median	10	0.0794203	0.0984769	0.419962	-0.113594	0.272435	1.08266	0.89262	1.31316
	Inverse variance weighted	10	0.0296489	0.0769966	0.700187	-0.121264	0.180562	1.03009	0.8858	1.19789
	Simple mode	10	0.152682	0.17482	0.40516	-0.189964	0.495329	1.16495	0.826989	1.64104
	Weighted mode	10	0.161443	0.187821	0.412341	-0.206686	0.529573	1.17521	0.813275	1.69821
phylum.Euryarchaeota	MR Egger	13	-0.311701	0.201734	0.150588	-0.7071	0.0836982	0.7322	0.493072	1.0873
	Weighted median	13	0.0779161	0.0644607	0.226763	-0.0484269	0.204259	1.08103	0.952727	1.22662
	Inverse variance weighted	13	0.00193313	0.0459096	0.966413	-0.0880497	0.0919159	1.00194	0.915715	1.09627
	Simple mode	13	0.100619	0.103364	0.349548	-0.101974	0.303211	1.10585	0.903053	1.3542
	Weighted mode	13	0.102885	0.0929734	0.290154	-0.0793428	0.285113	1.10836	0.923723	1.32991
phylum.Firmicutes	MR Egger	20	0.0413461	0.204913	0.842356	-0.360283	0.442976	1.04221	0.697479	1.55733
	Weighted median	20	-0.104846	0.100103	0.294928	-0.301048	0.0913572	0.900464	0.740042	1.09566
	Inverse variance weighted	20	-0.09301	0.0734066	0.205136	-0.236887	0.0508668	0.911184	0.789081	1.05218
	Simple mode	20	-0.17368	0.169808	0.319248	-0.506504	0.159144	0.840566	0.602598	1.17251
	Weighted mode	20	-0.126936	0.14228	0.383467	-0.405805	0.151932	0.88079	0.66644	1.16408
phylum.Lentisphaerae	MR Egger	11	-0.142618	0.226488	0.544547	-0.586533	0.301298	0.867086	0.556252	1.35161
	Weighted median	11	-0.0524895	0.0743238	0.480047	-0.198164	0.0931852	0.948864	0.820235	1.09766
	Inverse variance weighted	11	-0.0615571	0.0543774	0.25762	-0.168137	0.0450227	0.940299	0.845238	1.04605
	Simple mode	11	-0.154886	0.119708	0.224796	-0.389514	0.0797417	0.856513	0.677386	1.08301
	Weighted mode	11	-0.0800014	0.1241	0.53366	-0.323237	0.163234	0.923115	0.723802	1.17731
phylum.Proteobacteria	MR Egger	14	-0.236658	0.332272	0.489931	-0.887911	0.414595	0.789261	0.411514	1.51376
	Weighted median	14	-0.0753679	0.12771	0.555092	-0.32568	0.174944	0.927402	0.722036	1.19118
	Inverse variance weighted	14	-0.00395533	0.112783	0.972024	-0.225011	0.2171	0.996052	0.798508	1.24247
	Simple mode	14	-0.242821	0.270975	0.386491	-0.773933	0.28829	0.784412	0.461196	1.33414
	Weighted mode	14	-0.218867	0.247269	0.392159	-0.703514	0.265779	0.803428	0.494844	1.30445
phylum.Tenericutes	MR Egger	12	0.26916	0.291058	0.376866	-0.301315	0.839634	1.30886	0.739845	2.31552
	Weighted median	12	0.0102065	0.103281	0.921279	-0.192224	0.212637	1.01026	0.825122	1.23694
	Inverse variance weighted	12	-0.0206728	0.0847161	0.807211	-0.186716	0.145371	0.979539	0.829679	1.15647
	Simple mode	12	0.0594567	0.210366	0.782705	-0.352861	0.471775	1.06126	0.702675	1.60284
	Weighted mode	12	0.0999967	0.185495	0.600572	-0.263574	0.463568	1.10517	0.768301	1.58974
phylum.Verrucomicrobia	MR Egger	12	-0.0437127	0.203097	0.833913	-0.441783	0.354357	0.957229	0.642889	1.42526
	Weighted median	12	-0.164575	0.104403	0.114947	-0.369204	0.0400548	0.848254	0.691284	1.04087
	Inverse variance weighted	12	-0.175872	0.0762314	0.0210506	-0.325285	-0.0264581	0.838726	0.722321	0.973889
	Simple mode	12	-0.207368	0.164895	0.234589	-0.530563	0.115827	0.81272	0.588273	1.1228
	Weighted mode	12	-0.173952	0.134758	0.223225	-0.438078	0.0901726	0.840337	0.645276	1.09436
