# Supplementary material for: Role of immune cells in mediating the effect of gut microbiota on Hashimoto’s thyroiditis: a 2-sample Mendelian randomization study
Source: Front Microbiol. 2024 Oct 14;15:1463394. doi: 10.3389/fmicb.2024.1463394 (PMC11513624; doi:10.3389/fmicb.2024.1463394)
Supplement: Supplementary file 4 [file Table_4.XLSX]

## Sheet: Sheet1
The summary data of the connections between all 15 bacterial traits and the risk of Hashimoto's thyroiditis via multiple methods.
Exposure	method	nsnp	b	se	pval	lo_ci	up_ci	or	or_lci95	or_uci95	Outlier Count	Causal Estimate(Remove outlier)	P-value	Q	Q_df	Q_pval	Egger.intercept.P.value.
class.Alphaproteobacteria	MR Egger	17	-0.035094	0.224252	0.877731	-0.474627	0.404439	0.965515	0.622117	1.49846	NA	NA	NA
class.Alphaproteobacteria	Weighted median	17	-0.178679	0.075006	0.01721	-0.325691	-0.0316669	0.836375	0.722029	0.968829	NA	NA	NA
class.Alphaproteobacteria	Inverse variance weighted	17	-0.156698	0.0586083	0.00750304	-0.27157	-0.0418259	0.854962	0.762182	0.959037	NA	NA	NA
class.Alphaproteobacteria	Simple mode	17	-0.17661	0.124489	0.175178	-0.42061	0.0673887	0.838106	0.656646	1.06971	NA	NA	NA
class.Alphaproteobacteria	Weighted mode	17	-0.174753	0.111169	0.135525	-0.392644	0.0431389	0.839665	0.675269	1.04408	NA	NA	NA	2.17946	9	0.988301	0.503848
class.Verrucomicrobiae	MR Egger	12	-0.0335127	0.278845	0.906718	-0.580049	0.513024	0.967043	0.559871	1.67033	NA	NA	NA
class.Verrucomicrobiae	Weighted median	12	-0.07978	0.102703	0.437277	-0.281079	0.121519	0.923319	0.754969	1.12921	NA	NA	NA
class.Verrucomicrobiae	Inverse variance weighted	12	-0.176645	0.0764821	0.0209093	-0.32655	-0.0267396	0.838078	0.721409	0.973615	NA	NA	NA
class.Verrucomicrobiae	Simple mode	12	-0.0819338	0.183033	0.663096	-0.440678	0.27681	0.921333	0.6436	1.31892	NA	NA	NA
class.Verrucomicrobiae	Weighted mode	12	-0.0679941	0.155693	0.670763	-0.373152	0.237164	0.934266	0.688561	1.26765	NA	NA	NA	11.0777	11	0.436779	0.604152
family.Alcaligenaceae	MR Egger	17	-0.241492	0.343165	0.492387	-0.914095	0.43111	0.785455	0.400879	1.53897	NA	NA	NA
family.Alcaligenaceae	Weighted median	17	-0.217072	0.116972	0.0634881	-0.446337	0.0121934	0.804872	0.639968	1.01227	NA	NA	NA
family.Alcaligenaceae	Inverse variance weighted	17	-0.254996	0.0812614	0.00170123	-0.414268	-0.0957234	0.77492	0.660824	0.908715	NA	NA	NA
family.Alcaligenaceae	Simple mode	17	-0.265731	0.198456	0.199288	-0.654705	0.123243	0.766645	0.519595	1.13116	NA	NA	NA
family.Alcaligenaceae	Weighted mode	17	-0.227734	0.198612	0.268393	-0.617013	0.161545	0.796336	0.539554	1.17532	NA	NA	NA	14.9199	16	0.53051	0.968227
family.Desulfovibrionaceae	MR Egger	12	-0.404335	0.416436	0.354477	-1.22055	0.41188	0.667421	0.295068	1.50965	NA	NA	NA
family.Desulfovibrionaceae	Weighted median	12	-0.309838	0.132855	0.0196927	-0.570233	-0.0494423	0.733566	0.565394	0.95176	NA	NA	NA
family.Desulfovibrionaceae	Inverse variance weighted	12	-0.193013	0.0956412	0.0435814	-0.38047	-0.00555623	0.824471	0.68354	0.994459	NA	NA	NA
family.Desulfovibrionaceae	Simple mode	12	-0.403695	0.237859	0.117736	-0.8699	0.0625087	0.667847	0.418994	1.0645	NA	NA	NA	11.0983	11	0.435067	0.612754
family.Desulfovibrionaceae	Weighted mode	12	-0.395768	0.223179	0.103827	-0.833197	0.0416624	0.673163	0.434657	1.04254	NA	NA	NA
family.Verrucomicrobiaceae	MR Egger	12	-0.0336898	0.278836	0.906224	-0.580208	0.512829	0.966871	0.559782	1.67001	NA	NA	NA
family.Verrucomicrobiaceae	Weighted median	12	-0.079783	0.107866	0.459511	-0.2912	0.131634	0.923317	0.747367	1.14069	NA	NA	NA
family.Verrucomicrobiaceae	Inverse variance weighted	12	-0.176698	0.076498	0.0208974	-0.326634	-0.0267615	0.838033	0.721348	0.973593	NA	NA	NA
family.Verrucomicrobiaceae	Simple mode	12	-0.0815894	0.182129	0.662865	-0.438562	0.275383	0.92165	0.644963	1.31704	NA	NA	NA
family.Verrucomicrobiaceae	Weighted mode	12	-0.0676426	0.156947	0.6748	-0.37526	0.239974	0.934594	0.687111	1.27122	NA	NA	NA	11.077	11	0.436834	0.604441
genus..Ruminococcustorquesgroup	MR Egger	112	0.276169	0.170741	0.10864	-0.0584831	0.610822	1.31807	0.943194	1.84194	NA	NA	NA
genus..Ruminococcustorquesgroup	Weighted median	112	-0.125053	0.0460438	0.00660849	-0.215299	-0.0348071	0.88245	0.8063	0.965792	NA	NA	NA
genus..Ruminococcustorquesgroup	Inverse variance weighted	112	-0.13005	0.0322937	5.64673e-05	-0.193346	-0.0667544	0.878052	0.824197	0.935425	NA	NA	NA
genus..Ruminococcustorquesgroup	Simple mode	112	-0.0913152	0.117954	0.440481	-0.322505	0.139874	0.91273	0.724333	1.15013	NA	NA	NA
genus..Ruminococcustorquesgroup	Weighted mode	112	-0.0985111	0.116834	0.400946	-0.327506	0.130484	0.906186	0.720719	1.13938	NA	NA	NA	19.0413	12	0.0875366	0.702522
genus.Akkermansia	MR Egger	63	0.131979	0.232433	0.572244	-0.323589	0.587547	1.14108	0.723547	1.79957	NA	NA	NA
genus.Akkermansia	Weighted median	63	-0.204502	0.061385	0.000863903	-0.324816	-0.0841873	0.815053	0.72266	0.919259	NA	NA	NA
genus.Akkermansia	Inverse variance weighted	63	-0.339276	0.0455904	9.9304e-14	-0.428633	-0.249919	0.712286	0.651399	0.778864	NA	NA	NA
genus.Akkermansia	Simple mode	63	-0.145679	0.178087	0.416479	-0.49473	0.203372	0.864435	0.609736	1.22553	NA	NA	NA
genus.Akkermansia	Weighted mode	63	-0.11804	0.122721	0.339854	-0.358573	0.122492	0.88866	0.698673	1.13031	NA	NA	NA	11.0694	11	0.437467	0.607963
genus.Anaerostipes	MR Egger	15	0.0286633	0.252342	0.911299	-0.465927	0.523254	1.02908	0.627553	1.68751	NA	NA	NA
genus.Anaerostipes	Weighted median	15	0.169443	0.118723	0.15352	-0.0632546	0.40214	1.18464	0.938704	1.49502	NA	NA	NA
genus.Anaerostipes	Inverse variance weighted	15	0.179198	0.084538	0.0340282	0.0135039	0.344893	1.19626	1.0136	1.41184	NA	NA	NA
genus.Anaerostipes	Simple mode	15	0.217427	0.204394	0.305441	-0.183186	0.61804	1.24287	0.832613	1.85529	NA	NA	NA
genus.Anaerostipes	Weighted mode	15	0.217427	0.203496	0.303391	-0.181425	0.616279	1.24287	0.834081	1.85202	NA	NA	NA	10.9706	14	0.688343	0.537623
genus.Butyrivibrio	MR Egger	16	0.168168	0.160653	0.312939	-0.146712	0.483048	1.18314	0.863543	1.62101	NA	NA	NA
genus.Butyrivibrio	Weighted median	16	-0.106539	0.0520012	0.0404836	-0.208461	-0.00461668	0.89894	0.811832	0.995394	NA	NA	NA
genus.Butyrivibrio	Inverse variance weighted	16	-0.0980365	0.0396931	0.0135165	-0.175835	-0.0202381	0.906616	0.838756	0.979965	NA	NA	NA
genus.Butyrivibrio	Simple mode	16	-0.159653	0.100795	0.134058	-0.357211	0.0379041	0.852439	0.699625	1.03863	NA	NA	NA
genus.Butyrivibrio	Weighted mode	16	-0.149724	0.0962568	0.140678	-0.338387	0.0389392	0.860946	0.712919	1.03971	NA	NA	NA	18.2376	15	0.25038	0.110501
genus.Coprococcus1	MR Egger	14	-0.1477	0.217563	0.510091	-0.574123	0.278722	0.86269	0.563199	1.32144	NA	NA	NA
genus.Coprococcus2	Weighted median	14	-0.231756	0.114152	0.042332	-0.455495	-0.00801823	0.793139	0.634134	0.992014	NA	NA	NA
genus.Coprococcus3	Inverse variance weighted	14	-0.0922894	0.0827742	0.26487	-0.254527	0.069948	0.911841	0.775283	1.07245	NA	NA	NA	10.907	13	0.61861	0.787693
genus.Coprococcus4	Simple mode	14	-0.246819	0.206123	0.252515	-0.65082	0.157182	0.781282	0.521618	1.17021	NA	NA	NA
genus.Coprococcus5	Weighted mode	14	-0.261645	0.187849	0.187029	-0.629829	0.10654	0.769784	0.532683	1.11242	NA	NA	NA
genus.Intestinimonas	MR Egger	20	0.149577	0.185759	0.431203	-0.214511	0.513665	1.16134	0.806936	1.6714	NA	NA	NA
genus.Intestinimonas	Weighted median	20	0.180622	0.0856591	0.0349781	0.0127299	0.348513	1.19796	1.01281	1.41696	NA	NA	NA
genus.Intestinimonas	Inverse variance weighted	20	0.123797	0.0658007	0.0599183	-0.00517231	0.252766	1.13179	0.994841	1.28758	NA	NA	NA
genus.Intestinimonas	Simple mode	20	0.213657	0.135919	0.132467	-0.0527432	0.480057	1.2382	0.948624	1.61617	NA	NA	NA	22.4093	19	0.264361	0.883224
genus.Intestinimonas	Weighted mode	20	0.204213	0.128908	0.129657	-0.0484469	0.456872	1.22656	0.952708	1.57913	NA	NA	NA
genus.Turicibacter	MR Egger	14	0.187185	0.262774	0.489872	-0.327852	0.702223	1.20585	0.72047	2.01823	NA	NA	NA
genus.Turicibacter	Weighted median	14	0.142911	0.0882433	0.105337	-0.0300457	0.315868	1.15363	0.970401	1.37145	NA	NA	NA
genus.Turicibacter	Inverse variance weighted	14	0.149979	0.064644	0.0203371	0.0232764	0.276681	1.16181	1.02355	1.31875	NA	NA	NA
genus.Turicibacter	Simple mode	14	0.171979	0.137074	0.231698	-0.0966866	0.440644	1.18765	0.90784	1.55371	NA	NA	NA
genus.Turicibacter	Weighted mode	14	0.114043	0.123639	0.373129	-0.12829	0.356376	1.1208	0.879599	1.42814	NA	NA	NA	10.5325	13	0.64992	0.886283
order.Desulfovibrionales	MR Egger	13	-0.5592	0.428069	0.218094	-1.39822	0.279815	0.571666	0.247037	1.32289	NA	NA	NA
order.Desulfovibrionales	Weighted median	13	-0.271339	0.1375	0.0484523	-0.540839	-0.00183976	0.762358	0.582259	0.998162	NA	NA	NA	14.7461	12	0.255616	0.33493
order.Desulfovibrionales	Inverse variance weighted	13	-0.139713	0.101031	0.166703	-0.337732	0.0583073	0.869608	0.713386	1.06004	NA	NA	NA
order.Desulfovibrionales	Simple mode	13	-0.396099	0.259559	0.152914	-0.904834	0.112636	0.67294	0.404609	1.11922	NA	NA	NA
order.Desulfovibrionales	Weighted mode	13	-0.387537	0.233884	0.12342	-0.845949	0.0708757	0.678727	0.42915	1.07345	NA	NA	NA
order.Verrucomicrobiales	MR Egger	12	-0.0335127	0.278845	0.906718	-0.580049	0.513024	0.967043	0.559871	1.67033	NA	NA	NA
order.Verrucomicrobiales	Weighted median	12	-0.07978	0.10532	0.448748	-0.286206	0.126646	0.923319	0.751108	1.13502	NA	NA	NA
order.Verrucomicrobiales	Inverse variance weighted	12	-0.176645	0.0764821	0.0209093	-0.32655	-0.0267396	0.838078	0.721409	0.973615	NA	NA	NA
order.Verrucomicrobiales	Simple mode	12	-0.0819338	0.174273	0.647434	-0.423508	0.259641	0.921333	0.654746	1.29646	NA	NA	NA
order.Verrucomicrobiales	Weighted mode	12	-0.0679941	0.162755	0.684154	-0.386994	0.251006	0.934266	0.679095	1.28532	NA	NA	NA	11.0777	11	0.436779	0.604152
phylum.Verrucomicrobia	MR Egger	12	-0.0437127	0.203097	0.833913	-0.441783	0.354357	0.957229	0.642889	1.42526	NA	NA	NA
phylum.Verrucomicrobia	Weighted median	12	-0.164575	0.104403	0.114947	-0.369204	0.0400548	0.848254	0.691284	1.04087	NA	NA	NA
phylum.Verrucomicrobia	Inverse variance weighted	12	-0.175872	0.0762314	0.0210506	-0.325285	-0.0264581	0.838726	0.722321	0.973889	NA	NA	NA
phylum.Verrucomicrobia	Simple mode	12	-0.207368	0.164895	0.234589	-0.530563	0.115827	0.81272	0.588273	1.1228	NA	NA	NA
phylum.Verrucomicrobia	Weighted mode	12	-0.173952	0.134758	0.223225	-0.438078	0.0901726	0.840337	0.645276	1.09436	NA	NA	NA	11.6846	11	0.387809	0.604152
