# Supplementary material for: Role of immune cells in mediating the effect of gut microbiota on Hashimoto’s thyroiditis: a 2-sample Mendelian randomization study
Source: Front Microbiol. 2024 Oct 14;15:1463394. doi: 10.3389/fmicb.2024.1463394 (PMC11513624; doi:10.3389/fmicb.2024.1463394)
Supplement: Supplementary file 6 [file Table_6.XLSX]

## Sheet: Sheet1
The summary data of the connections between all 15 bacterial traits and the risk of Hashimoto's thyroiditis via reverse Mendelian randomization analysis.
class.Alphaproteobacteria.id.2379.summary	method	nsnp	b	se	pval	lo_ci	up_ci	or	or_lci95	or_uci95
	MR Egger	8	-0.047685	0.0929446	0.626254	-0.229856	0.134486	0.953434	0.794648	1.14395
	Weighted median	8	0.0194647	0.0391568	0.619121	-0.0572826	0.0962121	1.01966	0.944327	1.10099
	Inverse variance weighted	8	0.0111983	0.0326199	0.731375	-0.0527368	0.0751334	1.01126	0.94863	1.07803
	Simple mode	8	-0.000888864	0.0578684	0.988174	-0.114311	0.112533	0.999112	0.891981	1.11911
	Weighted mode	8	0.0136271	0.0480422	0.784886	-0.0805357	0.10779	1.01372	0.922622	1.11381
class.Verrucomicrobiae.id.4029.summary	MR Egger	8	-0.0344233	0.0849885	0.699497	-0.201001	0.132154	0.966162	0.817912	1.14128
	Weighted median	8	-0.0197106	0.0363623	0.587778	-0.0909808	0.0515596	0.980482	0.913035	1.05291
	Inverse variance weighted	8	-0.0346021	0.0287982	0.229543	-0.0910466	0.0218424	0.96599	0.912975	1.02208
	Simple mode	8	0.00381841	0.0546028	0.946205	-0.103203	0.11084	1.00383	0.901944	1.11722
	Weighted mode	8	-0.0146601	0.0432447	0.744549	-0.0994197	0.0700995	0.985447	0.905363	1.07261
family.Alcaligenaceae.id.2875.summary	MR Egger	8	-0.0995535	0.0654635	0.179139	-0.227862	0.0287549	0.905242	0.796234	1.02917
	Weighted median	8	-0.00279789	0.0317796	0.929844	-0.0650859	0.0594901	0.997206	0.936987	1.0613
	Inverse variance weighted	8	0.00720477	0.023894	0.76301	-0.0396275	0.054037	1.00723	0.961147	1.05552
	Simple mode	8	0.0333953	0.0481954	0.510691	-0.0610678	0.127858	1.03396	0.940759	1.13639
	Weighted mode	8	-0.0186043	0.0388789	0.646865	-0.0948071	0.0575984	0.981568	0.909548	1.05929
family.Desulfovibrionaceae.id.3169.summary	MR Egger	8	-0.0071071	0.0687657	0.921051	-0.141888	0.127674	0.992918	0.867719	1.13618
	Weighted median	8	0.0157921	0.0307465	0.607515	-0.044471	0.0760553	1.01592	0.956503	1.07902
	Inverse variance weighted	8	0.0183947	0.0251317	0.46421	-0.0308634	0.0676528	1.01856	0.969608	1.06999
	Simple mode	8	-0.00218041	0.0492153	0.9659	-0.0986423	0.0942815	0.997822	0.906067	1.09887
	Weighted mode	8	0.00266997	0.0458327	0.955174	-0.087162	0.092502	1.00267	0.916529	1.09692
family.Verrucomicrobiaceae.id.4036.summary	MR Egger	8	-0.0347874	0.0848691	0.696116	-0.201131	0.131556	0.965811	0.817805	1.1406
	Weighted median	8	-0.0197311	0.0344508	0.566825	-0.0872546	0.0477924	0.980462	0.916444	1.04895
	Inverse variance weighted	8	-0.0345494	0.0287578	0.229599	-0.0909146	0.0218159	0.966041	0.913096	1.02206
	Simple mode	8	0.00282113	0.0568981	0.961841	-0.108699	0.114341	1.00283	0.897	1.12113
	Weighted mode	8	-0.0143496	0.0435048	0.751172	-0.0996189	0.0709197	0.985753	0.905182	1.0735
genus..Ruminococcustorquesgroup.id.14377.summary	MR Egger	8	-0.0127053	0.0896573	0.891948	-0.188434	0.163023	0.987375	0.828255	1.17706
	Weighted median	8	0.00440457	0.0311032	0.887387	-0.0565578	0.0653669	1.00441	0.945012	1.06755
	Inverse variance weighted	8	-0.0320022	0.0304503	0.293275	-0.0916847	0.0276804	0.968504	0.912393	1.02807
	Simple mode	8	0.0135944	0.0537122	0.807465	-0.0916814	0.11887	1.01369	0.912396	1.12622
	Weighted mode	8	0.00982098	0.0366733	0.796575	-0.0620587	0.0817007	1.00987	0.939828	1.08513
genus.Akkermansia.id.4037.summary	MR Egger	8	-0.0353908	0.0854247	0.693063	-0.202823	0.132042	0.965228	0.816423	1.14116
	Weighted median	8	-0.0201465	0.0341035	0.554691	-0.0869894	0.0466964	0.980055	0.916687	1.0478
	Inverse variance weighted	8	-0.0351781	0.0289462	0.224254	-0.0919126	0.0215564	0.965433	0.912185	1.02179
	Simple mode	8	0.000643025	0.055948	0.991151	-0.109015	0.110301	1.00064	0.896717	1.11661
	Weighted mode	8	-0.0152675	0.0430049	0.733033	-0.0995571	0.0690222	0.984848	0.905238	1.07146
genus.Anaerostipes.id.1991.summary	MR Egger	8	-0.0460872	0.0652835	0.506688	-0.174043	0.0818685	0.954959	0.840261	1.08531
	Weighted median	8	-0.0211775	0.0269377	0.431771	-0.0739755	0.0316205	0.979045	0.928694	1.03213
	Inverse variance weighted	8	-0.0208035	0.0238231	0.382527	-0.0674967	0.0258897	0.979411	0.934731	1.02623
	Simple mode	8	-0.0221522	0.0390072	0.587846	-0.0986063	0.0543018	0.978091	0.906099	1.0558
	Weighted mode	8	-0.0202349	0.0356722	0.588268	-0.0901525	0.0496826	0.979968	0.913792	1.05094
genus.Butyrivibrio.id.1993.summary	MR Egger	8	0.0426766	0.142833	0.775181	-0.237276	0.322629	1.0436	0.788774	1.38075
	Weighted median	8	0.109399	0.0698582	0.117344	-0.0275228	0.246321	1.11561	0.972853	1.27931
	Inverse variance weighted	8	0.013967	0.0520644	0.788496	-0.0880793	0.116013	1.01406	0.915688	1.12301
	Simple mode	8	0.122096	0.121913	0.34994	-0.116854	0.361046	1.12986	0.889715	1.43483
	Weighted mode	8	0.127747	0.125855	0.343884	-0.118929	0.374423	1.13627	0.88787	1.45415
genus.Coprococcus1.id.11301.summary	MR Egger	8	0.0518284	0.0653852	0.458162	-0.0763265	0.179983	1.05319	0.926514	1.1972
	Weighted median	8	0.0241319	0.0288714	0.403244	-0.032456	0.0807198	1.02443	0.968065	1.08407
	Inverse variance weighted	8	0.0145967	0.0239027	0.541416	-0.0322526	0.061446	1.0147	0.968262	1.06337
	Simple mode	8	0.0237926	0.0426566	0.594381	-0.0598143	0.107399	1.02408	0.941939	1.11338
	Weighted mode	8	0.0300068	0.0390922	0.467827	-0.046614	0.106628	1.03046	0.954456	1.11252
genus.Intestinimonas.id.2062.summary	MR Egger	8	-0.0469149	0.077244	0.565873	-0.198313	0.104483	0.954169	0.820113	1.11014
	Weighted median	8	-0.00743133	0.0335821	0.824868	-0.0732523	0.0583896	0.992596	0.929366	1.06013
	Inverse variance weighted	8	0.00705363	0.0281871	0.802399	-0.0481931	0.0623004	1.00708	0.95295	1.06428
	Simple mode	8	-0.00202435	0.0457668	0.965955	-0.0917272	0.0876785	0.997978	0.912354	1.09164
	Weighted mode	8	-0.00611945	0.0395026	0.881262	-0.0835446	0.0713057	0.993899	0.91985	1.07391
genus.Turicibacter.id.2162.summary	MR Egger	8	0.100986	0.0968602	0.33731	-0.0888597	0.290832	1.10626	0.914974	1.33754
	Weighted median	8	0.0527691	0.0438133	0.228432	-0.033105	0.138643	1.05419	0.967437	1.14871
	Inverse variance weighted	8	0.0290666	0.0345201	0.399777	-0.0385928	0.0967259	1.02949	0.962142	1.10156
	Simple mode	8	-0.0255586	0.06585	0.709451	-0.154625	0.103507	0.974765	0.856737	1.10905
	Weighted mode	8	0.0443722	0.0517595	0.419671	-0.0570764	0.145821	1.04537	0.944522	1.15699
order.Desulfovibrionales.id.3156.summary	MR Egger	8	-0.00576213	0.0687611	0.935942	-0.140534	0.12901	0.994254	0.868894	1.1377
	Weighted median	8	0.0166052	0.0325503	0.609953	-0.0471933	0.0804038	1.01674	0.953903	1.08372
	Inverse variance weighted	8	0.0179561	0.02513	0.474901	-0.0312987	0.0672108	1.01812	0.969186	1.06952
	Simple mode	8	-0.00258257	0.0519747	0.961758	-0.104453	0.0992878	0.997421	0.900817	1.10438
	Weighted mode	8	0.00123903	0.0413837	0.976951	-0.079873	0.0823511	1.00124	0.923234	1.08584
order.Verrucomicrobiales.id.4030.summary	MR Egger	8	-0.0344233	0.0849885	0.699497	-0.201001	0.132154	0.966162	0.817912	1.14128
	Weighted median	8	-0.0197106	0.0374077	0.598255	-0.0930296	0.0536085	0.980482	0.911167	1.05507
	Inverse variance weighted	8	-0.0346021	0.0287982	0.229543	-0.0910466	0.0218424	0.96599	0.912975	1.02208
	Simple mode	8	0.00381841	0.057391	0.948814	-0.108668	0.116305	1.00383	0.897028	1.12334
	Weighted mode	8	-0.0146601	0.0425796	0.740733	-0.0981161	0.0687959	0.985447	0.906544	1.07122
phylum.Verrucomicrobia.id.3982.summary	MR Egger	8	-0.0513358	0.0765562	0.527452	-0.201386	0.0987144	0.94996	0.817597	1.10375
	Weighted median	8	-0.0379526	0.0368887	0.303554	-0.110255	0.0343492	0.962759	0.895606	1.03495
	Inverse variance weighted	8	-0.0297572	0.0277179	0.283013	-0.0840842	0.0245698	0.970681	0.919354	1.02487
	Simple mode	8	-0.0694311	0.0551442	0.248361	-0.177514	0.0386516	0.932924	0.83735	1.03941
	Weighted mode	8	-0.0416877	0.0449271	0.384339	-0.129745	0.0463693	0.959169	0.87832	1.04746
