# Supplementary material for: Role of immune cells in mediating the effect of gut microbiota on Hashimoto’s thyroiditis: a 2-sample Mendelian randomization study
Source: Front Microbiol. 2024 Oct 14;15:1463394. doi: 10.3389/fmicb.2024.1463394 (PMC11513624; doi:10.3389/fmicb.2024.1463394)
Supplement: Supplementary file 7 [file Table_7.XLSX]

## Sheet: Sheet1
		The summary data of the connections between immune cells and the risk of Hashimoto's thyroiditis via multiple methods.
					method	nsnp	b	se	pval	lo_ci	up_ci	or	or_lci95	or_uci95	Q	Q_df	Q_pval	Egger.intercept.P.value.
Absolute countB cellBC_Trait34IgD- CD24- AC	B cell	BC_Trait34	IgD- CD24- AC	ebi-a-GCST90001414	MR Egger	18	0.0142834	0.0454311	0.757283	-0.0747616	0.103328	1.01439	0.927965	1.10886	14.8539	16	0.535366
					Weighted median	18	0.0575486	0.0407174	0.157549	-0.0222576	0.137355	1.05924	0.977988	1.14724
					Inverse variance weighted	18	0.0602573	0.0274068	0.0279048	0.00653989	0.113975	1.06211	1.00656	1.12072	16.4638	17	0.491226	0.0140949	0.222651
					Simple mode	18	0.0825896	0.0628293	0.206135	-0.0405558	0.205735	1.0861	0.960256	1.22843
					Weighted mode	18	0.0490868	0.038389	0.218195	-0.0261556	0.124329	1.05031	0.974184	1.13239
Absolute countB cellBC_Trait44CD20- CD38- AC	B cell	BC_Trait44	CD20- CD38- AC	ebi-a-GCST90001423	MR Egger	17	0.133439	0.0741485	0.0920651	-0.0118922	0.27877	1.14275	0.988178	1.3215	17.4124	15	0.294815
					Weighted median	17	0.101469	0.046954	0.0306929	0.00943922	0.193499	1.1068	1.00948	1.21349
					Inverse variance weighted	17	0.0759959	0.0367116	0.0384451	0.00404113	0.147951	1.07896	1.00405	1.15946	18.3392	16	0.304414	-0.0131649	0.385693
					Simple mode	17	0.0943063	0.0679013	0.183902	-0.0387801	0.227393	1.0989	0.961962	1.25532
					Weighted mode	17	0.106375	0.0523546	0.059121	0.00376017	0.20899	1.11224	1.00377	1.23243
Relative countB cellBC_Trait51IgD+ CD38dim %lymphocyte	B cell	BC_Trait51	IgD+ CD38dim %lymphocyte	ebi-a-GCST90001430	MR Egger	34	0.00638733	0.0119271	0.595984	-0.0169897	0.0297644	1.00641	0.983154	1.03021	25.9942	32	0.763863
					Weighted median	34	0.0109358	0.0144821	0.450175	-0.0174491	0.0393207	1.011	0.982702	1.0401
					Inverse variance weighted	34	0.0213689	0.0103517	0.0389902	0.00107958	0.0416581	1.0216	1.00108	1.04254	32.3891	33	0.497349	0.0133396	0.0165727
					Simple mode	34	0.039607	0.0392397	0.320145	-0.0373027	0.116517	1.0404	0.963384	1.12358
					Weighted mode	34	0.0121178	0.0107897	0.269507	-0.00903014	0.0332656	1.01219	0.991011	1.03383
Relative countTregf_Treg_Trait505Resting Treg %CD4	Treg	f_Treg_Trait505	Resting Treg %CD4	ebi-a-GCST90001482	MR Egger	34	-0.0307853	0.0144542	0.0409717	-0.0591156	-0.00245502	0.969684	0.942598	0.997548	47.0695	32	0.0418015
					Weighted median	34	-0.0339976	0.0133047	0.0106091	-0.0600747	-0.00792048	0.966574	0.941694	0.992111
					Inverse variance weighted	34	-0.0250253	0.0115144	0.0297506	-0.0475936	-0.00245711	0.975285	0.953521	0.997546	47.7282	33	0.0468118	0.00645277	0.508173
					Simple mode	34	-0.0162327	0.0263516	0.542118	-0.0678818	0.0354164	0.983898	0.934371	1.03605
					Weighted mode	34	-0.0287788	0.0113032	0.0157475	-0.0509331	-0.00662442	0.971631	0.950342	0.993397
Absolute countMyeloid cellMDSC_Trait22CD33- HLA DR- AC	Myeloid cell	MDSC_Trait22	CD33- HLA DR- AC	ebi-a-GCST90001522	MR Egger	21	-0.0695044	0.0452004	0.140611	-0.158097	0.0190884	0.932856	0.853767	1.01927	23.9188	19	0.199284
					Weighted median	21	-0.0346489	0.0273193	0.204693	-0.0881946	0.0188969	0.965945	0.915583	1.01908
					Inverse variance weighted	21	-0.0428453	0.0212559	0.043832	-0.0845067	-0.00118381	0.95806	0.918965	0.998817	24.4856	20	0.221822	0.00930507	0.510294
					Simple mode	21	-0.0239575	0.0475758	0.620068	-0.117206	0.069291	0.976327	0.889402	1.07175
					Weighted mode	21	-0.0351756	0.0386244	0.373294	-0.110879	0.0405282	0.965436	0.895047	1.04136
Absolute countMaturation stages of T cellMT_Trait508EM CD4+ AC	Maturation stages of T cell	MT_Trait508	EM CD4+ AC	ebi-a-GCST90001542	MR Egger	23	0.0283444	0.0148306	0.0697238	-0.000723668	0.0574124	1.02875	0.999277	1.05909	19.2711	21	0.567753
					Weighted median	23	0.0358629	0.0172244	0.0373331	0.00210314	0.0696227	1.03651	1.00211	1.0721
					Inverse variance weighted	23	0.0289284	0.0118103	0.0143087	0.0057802	0.0520767	1.02935	1.0058	1.05346	19.2754	22	0.628269	0.000600782	0.948701
					Simple mode	23	0.0221401	0.0373645	0.559527	-0.0510942	0.0953745	1.02239	0.950189	1.10007
					Weighted mode	23	0.0316149	0.0152147	0.0495914	0.00179419	0.0614357	1.03212	1.0018	1.06336
Absolute countMaturation stages of T cellMT_Trait528EM CD8br AC	Maturation stages of T cell	MT_Trait528	EM CD8br AC	ebi-a-GCST90001554	MR Egger	24	0.041067	0.0203224	0.0556392	0.00123512	0.0808988	1.04192	1.00124	1.08426	42.5044	22	0.00542773
					Weighted median	24	0.0394853	0.0191548	0.0392666	0.00194195	0.0770287	1.04028	1.00194	1.08007
					Inverse variance weighted	24	0.036044	0.0167137	0.0310406	0.00328511	0.0688029	1.0367	1.00329	1.07122	42.8986	23	0.00711983	-0.00364972	0.655879
					Simple mode	24	0.0236573	0.0367477	0.526088	-0.0483681	0.0956827	1.02394	0.952783	1.10041
					Weighted mode	24	0.040773	0.0155918	0.0154797	0.0102131	0.0713329	1.04162	1.01027	1.07394
MFIB cellBcells.trait319CD19 on IgD- CD27-	B cell	Bcells.trait319	CD19 on IgD- CD27-	ebi-a-GCST90001732	MR Egger	26	-0.0284555	0.046423	0.545666	-0.119445	0.0625334	0.971946	0.887413	1.06453	12.8221	24	0.968963
					Weighted median	26	-0.016156	0.0391049	0.6795	-0.0928017	0.0604896	0.983974	0.911374	1.06236
					Inverse variance weighted	26	-0.0544837	0.0269525	0.0432309	-0.10731	-0.00165684	0.946974	0.898247	0.998345	13.2963	25	0.972659	-0.00590611	0.497666
					Simple mode	26	-0.0481895	0.0656715	0.469899	-0.176906	0.0805266	0.952953	0.837859	1.08386
					Weighted mode	26	-0.0187878	0.0397286	0.640384	-0.0966558	0.0590802	0.981388	0.907868	1.06086
MFIB cellBcells.trait512CD25 on transitional	B cell	Bcells.trait512	CD25 on transitional	ebi-a-GCST90001795	MR Egger	22	-0.0269504	0.0360318	0.463189	-0.0975727	0.043672	0.97341	0.907036	1.04464	20.8617	20	0.405315
					Weighted median	22	-0.0478351	0.03406	0.160189	-0.114593	0.0189225	0.953291	0.891729	1.0191
					Inverse variance weighted	22	-0.0671287	0.0245235	0.00619424	-0.115195	-0.0190626	0.935075	0.891193	0.981118	23.1692	21	0.335022	-0.0136178	0.152516
					Simple mode	22	-0.0401003	0.0543065	0.46844	-0.146541	0.0663405	0.960693	0.86369	1.06859
					Weighted mode	22	-0.0538145	0.03503	0.13941	-0.122473	0.0148442	0.947608	0.88473	1.01495
MFIB cellBcells.trait565CD27 on IgD- CD38-	B cell	Bcells.trait565	CD27 on IgD- CD38-	ebi-a-GCST90001802	MR Egger	30	0.0582449	0.0342525	0.100128	-0.00888997	0.12538	1.05997	0.991149	1.13358	24.8581	28	0.635548
					Weighted median	30	0.0553631	0.0269571	0.04	0.00252721	0.108199	1.05692	1.00253	1.11427
					Inverse variance weighted	30	0.0387628	0.0180279	0.0315431	0.00342807	0.0740976	1.03952	1.00343	1.07691	25.3056	29	0.662299	-0.00592439	0.509019
					Simple mode	30	0.0429161	0.0415679	0.310403	-0.038557	0.124389	1.04385	0.962177	1.13246
					Weighted mode	30	0.064233	0.0294644	0.0375184	0.00648268	0.121983	1.06634	1.0065	1.12974
MFITregBlue.530.30.Treg.trait8CD3 on CD4 Treg	Treg	Blue.530.30.Treg.trait8	CD3 on CD4 Treg	ebi-a-GCST90001868	MR Egger	10	0.0729059	0.0541426	0.215027	-0.0332135	0.179025	1.07563	0.967332	1.19605	11.9516	8	0.153377
					Weighted median	10	0.0915481	0.0284986	0.00131646	0.0356908	0.147405	1.09587	1.03634	1.15882
					Inverse variance weighted	10	0.0720451	0.0278712	0.00973991	0.0174175	0.126673	1.0747	1.01757	1.13505	11.9521	9	0.216022	-0.000357163	0.985324
					Simple mode	10	0.101272	0.0520478	0.0835344	-0.000741527	0.203286	1.10658	0.999259	1.22542
					Weighted mode	10	0.0977482	0.0276212	0.00632522	0.0436106	0.151886	1.10269	1.04458	1.16403
MFIcDCRed.660.20.cDC.trait2CCR2 on CD62L+ myeloid DC	cDC	Red.660.20.cDC.trait2	CCR2 on CD62L+ myeloid DC	ebi-a-GCST90002014	MR Egger	15	-0.105387	0.0558356	0.0816263	-0.214825	0.00405087	0.899976	0.806683	1.00406	10.3259	13	0.667093
					Weighted median	15	-0.0523652	0.0371929	0.15915	-0.125263	0.0205329	0.948982	0.882265	1.02075
					Inverse variance weighted	15	-0.0548788	0.0257141	0.0328272	-0.105278	-0.00447914	0.9466	0.900074	0.995531	11.3644	14	0.6572	0.0140361	0.326753
					Simple mode	15	-0.0815484	0.0635955	0.220564	-0.206196	0.0430987	0.921688	0.813674	1.04404
					Weighted mode	15	-0.073484	0.0483573	0.150868	-0.168264	0.0212963	0.929151	0.84513	1.02152
MFI	cDC	Violet.510.50.cDC.trait2	HLA DR on myeloid DC	ebi-a-GCST90002104	MR Egger	18	0.0137537	0.037318	0.717291	-0.0593895	0.086897	1.01385	0.94234	1.09078	51.5108	16	1.31344e-05
					Weighted median	18	-0.00600345	0.0243488	0.805248	-0.0537271	0.0417202	0.994015	0.947691	1.0426
					Inverse variance weighted	18	0.0554357	0.0252167	0.0279223	0.00601107	0.10486	1.057	1.00603	1.11056	58.5206	17	1.83992e-06	0.0291413	0.159463
					Simple mode	18	-0.0125072	0.0523582	0.814056	-0.115129	0.0901148	0.987571	0.891251	1.0943
					Weighted mode	18	-0.0125072	0.0258916	0.635215	-0.0632547	0.0382403	0.987571	0.938704	1.03898
MFI	Myeloid cell	Violet.510.50.MDSC.trait6	HLA DR on CD33dim HLA DR+ CD11b-	ebi-a-GCST90002111	MR Egger	18	0.129985	0.0666986	0.0690713	-0.000744473	0.260714	1.13881	0.999256	1.29786	57.5563	16	1.34319e-06
					Weighted median	18	0.0555913	0.0279668	0.0468382	0.00077638	0.110406	1.05717	1.00078	1.11673
					Inverse variance weighted	18	0.0905981	0.0303226	0.00280988	0.0311658	0.15003	1.09483	1.03166	1.16187	59.1516	17	1.44971e-06	-0.0134889	0.51494
					Simple mode	18	0.0475799	0.0401272	0.25204	-0.0310695	0.126229	1.04873	0.969408	1.13454
					Weighted mode	18	0.0497818	0.0383678	0.211794	-0.025419	0.124983	1.05104	0.974901	1.13313
MFI	Myeloid cell	Violet.510.50.MDSC.trait7	HLA DR on CD33- HLA DR+	ebi-a-GCST90002112	MR Egger	15	0.106638	0.051171	0.0574597	0.0063431	0.206933	1.11253	1.00636	1.2299	57.0646	13	1.74838e-07
					Weighted median	15	0.127934	0.0288544	9.26016e-06	0.071379	0.184488	1.13648	1.07399	1.2026
					Inverse variance weighted	15	0.0690758	0.0331458	0.03716	0.00411014	0.134042	1.07152	1.00412	1.14344	61.1542	14	7.35398e-08	-0.0214135	0.352047
					Simple mode	15	0.0159648	0.0456805	0.731924	-0.0735689	0.105498	1.01609	0.929072	1.11126
					Weighted mode	15	0.147166	0.0253397	4.54164e-05	0.0974998	0.196831	1.15855	1.10241	1.21754
