# Supplementary material for: Role of immune cells in mediating the effect of gut microbiota on Hashimoto’s thyroiditis: a 2-sample Mendelian randomization study
Source: Front Microbiol. 2024 Oct 14;15:1463394. doi: 10.3389/fmicb.2024.1463394 (PMC11513624; doi:10.3389/fmicb.2024.1463394)
Supplement: Supplementary file 8 [file Table_8.XLSX]

## Sheet: Sheet1
The summary data of the connections between immune cells and Genus.Akkermansia via multiple methods.
					method	nsnp	b	se	pval	lo_ci	up_ci	or	or_lci95	or_uci95	Q	Q_df	Q_pva	egger_intercept	se	pval
Absolute count	B cell	BC_Trait2	IgD+ AC	id.1234_ebi-a-GCST90001400	MR Egger	55	0.147639	0.332122	0.658467	-0.503321	0.7986	1.15909	0.60452	2.22243	45.9205	53	0.743867
					Weighted median	55	0.577996	0.083602	4.72286e-12	0.414136	0.741856	1.78246	1.51306	2.09983
					Inverse variance weighted	55	0.503983	0.0581327	4.33953e-18	0.390042	0.617923	1.6553	1.47704	1.85507	47.108	54	0.735255	0.0252369	0.0231585	0.280753
					Simple mode	55	0.639961	0.201803	0.00250285	0.244427	1.0355	1.89641	1.27689	2.8165
					Weighted mode	55	0.624346	0.211726	0.00470554	0.209363	1.03933	1.86703	1.23289	2.82732
Absolute count	B cell	BC_Trait20	IgD- CD27- AC	id.1234_ebi-a-GCST90001401	MR Egger	55	0.758485	0.335608	0.0279536	0.100692	1.41628	2.13504	1.10594	4.12175	41.449	53	0.874848
					Weighted median	55	0.324165	0.0829756	9.35452e-05	0.161533	0.486797	1.38288	1.17531	1.6271
					Inverse variance weighted	55	0.41892	0.0586935	9.50972e-13	0.303881	0.533959	1.52032	1.35511	1.70567	42.505	54	0.870896	-0.0240451	0.0233987	0.308794
					Simple mode	55	0.793612	0.204682	0.000288596	0.392434	1.19479	2.21137	1.48058	3.30286
					Weighted mode	55	0.146273	0.214994	0.499183	-0.275115	0.567662	1.15751	0.759485	1.76414
Absolute count	B cell	BC_Trait34	IgD- CD24- AC	id.1234_ebi-a-GCST90001414	MR Egger	55	0.45897	0.340084	0.182888	-0.207594	1.12553	1.58244	0.812537	3.08186	32.2052	53	0.9893
					Weighted median	55	0.562332	0.0823965	8.8106e-12	0.400835	0.723829	1.75476	1.49307	2.06231
					Inverse variance weighted	55	0.412543	0.0594061	3.79929e-12	0.296107	0.528979	1.51065	1.34461	1.6972	32.2244	54	0.991883	-0.00328686	0.0237066	0.890254
					Simple mode	55	0.638765	0.186132	0.00115748	0.273946	1.00358	1.89414	1.31514	2.72804
					Weighted mode	55	0.616171	0.200713	0.00334749	0.222774	1.00957	1.85182	1.24954	2.74442
Absolute count	B cell	BC_Trait36	IgD+ CD24- AC	id.1234_ebi-a-GCST90001416	MR Egger	55	0.541912	0.332824	0.109408	-0.110423	1.19425	1.71929	0.895455	3.30107	42.2477	53	0.855146
					Weighted median	55	0.424635	0.0876943	1.28399e-06	0.252754	0.596516	1.52903	1.28757	1.81578
					Inverse variance weighted	55	0.455634	0.0582637	5.27367e-15	0.341437	0.569831	1.57717	1.40697	1.76797	42.317	54	0.87532	-0.0061105	0.0232079	0.793345
					Simple mode	55	0.7796	0.212736	0.000565902	0.362638	1.19656	2.1806	1.43712	3.30872
					Weighted mode	55	0.775508	0.207185	0.000442394	0.369425	1.18159	2.1717	1.4469	3.25956
Absolute count	B cell	BC_Trait44	CD20- CD38- AC	id.1234_ebi-a-GCST90001423	MR Egger	55	1.10452	0.328631	0.00144653	0.460409	1.74864	3.01779	1.58472	5.74678	52.3573	53	0.499123
					Weighted median	55	-0.121464	0.0867815	0.161618	-0.291555	0.0486279	0.885623	0.747101	1.04983
					Inverse variance weighted	55	-0.127775	0.0635187	0.0442601	-0.252272	-0.00327877	0.880051	0.777033	0.996727	66.8558	54	0.112445	-0.0871688	0.0228928	0.000366003
					Simple mode	55	-0.523609	0.23093	0.0273923	-0.976233	-0.0709853	0.592379	0.376728	0.931476
					Weighted mode	55	-0.523609	0.222588	0.0223292	-0.959881	-0.0873365	0.592379	0.382938	0.916369
Relative count	B cell	BC_Trait46	IgD+ %Lymphocyte	id.1234_ebi-a-GCST90001424	MR Egger	55	0.162599	0.328373	0.622529	-0.481011	0.80621	1.17657	0.618158	2.2394	32.0645	53	0.989831
					Weighted median	55	0.539103	0.0805376	2.17447e-11	0.381249	0.696957	1.71447	1.46411	2.00763
					Inverse variance weighted	55	0.457603	0.0573549	1.48201e-15	0.345187	0.570018	1.58028	1.41225	1.7683	32.897	54	0.989622	0.0208848	0.0228898	0.365687
					Simple mode	55	0.659779	0.201395	0.00184248	0.265044	1.05451	1.93436	1.30349	2.87058
					Weighted mode	55	0.663831	0.184231	0.000684964	0.302738	1.02492	1.94222	1.35356	2.78688
Relative count	Treg	f_Treg_Trait505	Resting Treg %CD4	id.1234_ebi-a-GCST90001482	MR Egger	55	-0.398379	0.316469	0.21361	-1.01866	0.2219	0.671407	0.361079	1.24845	34.8638	53	0.974333
					Weighted median	55	0.48303	0.0784184	7.29046e-10	0.32933	0.63673	1.62098	1.39004	1.89029
					Inverse variance weighted	55	0.355291	0.0548885	9.6104e-11	0.24771	0.462873	1.4266	1.28109	1.58863	40.7112	54	0.90926	0.053307	0.0220445	0.0190691
					Simple mode	55	0.599039	0.181643	0.00172732	0.243019	0.955058	1.82037	1.27509	2.59882
					Weighted mode	55	0.599039	0.191519	0.00283664	0.223661	0.974416	1.82037	1.25065	2.64962
Relative count	Myeloid cell	MDSC_Trait14	CD33br HLA DR+ CD14- %CD33br HLA DR+	id.1234_ebi-a-GCST90001519	MR Egger	55	-0.0376665	0.453601	0.934134	-0.926725	0.851392	0.963034	0.395848	2.34291	24.8121	53	0.999664
					Weighted median	55	0.546246	0.110993	8.5915e-07	0.328699	0.763793	1.72676	1.38916	2.1464
					Inverse variance weighted	55	0.642695	0.0786046	2.92705e-16	0.488629	0.79676	1.9016	1.63008	2.21834	27.1315	54	0.999161	0.0481578	0.0316214	0.133716
					Simple mode	55	0.455425	0.265736	0.092296	-0.0654167	0.976267	1.57684	0.936677	2.65453
					Weighted mode	55	0.440389	0.268765	0.107118	-0.0863907	0.96717	1.55331	0.917236	2.63049
Absolute count	Maturation stages of T cell	MT_Trait508	EM CD4+ AC	id.1234_ebi-a-GCST90001542	MR Egger	55	-0.619256	0.349581	0.0822402	-1.30444	0.0659238	0.538345	0.271326	1.06815	47.3337	53	0.693535
					Weighted median	55	-0.215311	0.086472	0.0127762	-0.384796	-0.0458256	0.806291	0.680589	0.955209
					Inverse variance weighted	55	-0.199768	0.0605478	0.000969099	-0.318442	-0.0810945	0.818921	0.727281	0.922107	48.8181	54	0.673933	0.0296579	0.024342	0.228473
					Simple mode	55	-0.0835895	0.210957	0.69349	-0.497065	0.329886	0.919809	0.608314	1.39081
					Weighted mode	55	-0.0728976	0.203533	0.721619	-0.471822	0.326027	0.929696	0.623864	1.38545
Absolute count	Maturation stages of T cell	MT_Trait528	EM CD8br AC	id.1234_ebi-a-GCST90001554	MR Egger	55	-1.42923	0.351031	0.000156582	-2.11725	-0.741206	0.239494	0.120363	0.476539	30.458	53	0.994512
					Weighted median	55	-0.0393796	0.0826043	0.633557	-0.201284	0.122525	0.961386	0.81768	1.13035
					Inverse variance weighted	55	-0.164253	0.0608049	0.00690659	-0.283431	-0.0450755	0.848527	0.753195	0.955925	43.8456	54	0.836662	0.0894379	0.0244439	0.000583901
					Simple mode	55	0.00547338	0.181504	0.976054	-0.350274	0.361221	1.00549	0.704495	1.43508
					Weighted mode	55	0.00547338	0.174666	0.975117	-0.336872	0.347819	1.00549	0.714	1.41598
MFI	B cell	Bcells.trait140	BAFF-R on IgD+ CD38- naive	id.1234_ebi-a-GCST90001706	MR Egger	55	0.39638	0.528606	0.456656	-0.639689	1.43245	1.48643	0.527457	4.18894	68.2792	53	0.0770995
					Weighted median	55	-0.967325	0.125945	1.58419e-14	-1.21418	-0.720473	0.380098	0.296954	0.486522
					Inverse variance weighted	55	-0.710679	0.095074	7.71996e-14	-0.897024	-0.524334	0.49131	0.407781	0.59195	74.1067	54	0.0360363	-0.0782714	0.0368017	0.0381065
					Simple mode	55	-1.21295	0.351906	0.0011061	-1.90268	-0.523213	0.297319	0.149168	0.592613
					Weighted mode	55	-1.17268	0.407639	0.00574167	-1.97165	-0.373708	0.309536	0.139227	0.688178
MFI	B cell	Bcells.trait141	BAFF-R on IgD+ CD38- unsw mem	id.1234_ebi-a-GCST90001707	MR Egger	55	0.101362	0.520108	0.846228	-0.91805	1.12077	1.10668	0.399297	3.06722	65.9596	53	0.108923
					Weighted median	55	-0.867642	0.125291	4.35917e-12	-1.11321	-0.622072	0.419941	0.328502	0.536831
					Inverse variance weighted	55	-0.706574	0.0918932	1.48199e-14	-0.886685	-0.526463	0.493331	0.412019	0.59069	69.0568	54	0.0814458	-0.0571246	0.036211	0.12062
					Simple mode	55	-1.22561	0.366873	0.00152131	-1.94468	-0.506534	0.29358	0.143033	0.60258
					Weighted mode	55	-1.18392	0.352493	0.00144172	-1.8748	-0.49303	0.306077	0.153385	0.610773
MFI	B cell	Bcells.trait319	CD19 on IgD- CD27-	id.1234_ebi-a-GCST90001732	MR Egger	55	-0.3151	0.333526	0.349071	-0.968811	0.33861	0.729716	0.379534	1.403	19.3289	53	0.999994
					Weighted median	55	-0.165094	0.0766922	0.0313439	-0.315411	-0.014777	0.847814	0.729489	0.985332
					Inverse variance weighted	55	-0.11346	0.0578564	0.0498719	-0.226859	-6.13882e-05	0.89274	0.797034	0.999939	19.7058	54	0.999995	0.0142578	0.0232258	0.541921
					Simple mode	55	-0.157474	0.172226	0.364602	-0.495037	0.18009	0.854299	0.609548	1.19732
					Weighted mode	55	-0.150133	0.163879	0.363675	-0.471335	0.171069	0.860593	0.624168	1.18657
MFI	B cell	Bcells.trait512	CD25 on transitional	id.1234_ebi-a-GCST90001795	MR Egger	55	-1.34385	0.362773	0.00050672	-2.05488	-0.63281	0.260841	0.128108	0.531097	62.7763	53	0.168372
					Weighted median	55	0.0795305	0.091511	0.384802	-0.0998309	0.258892	1.08278	0.90499	1.29549
					Inverse variance weighted	55	0.174817	0.0721782	0.0154347	0.0333474	0.316286	1.19103	1.03391	1.37202	84.1773	54	0.00534727	0.107382	0.0252622	8.67553e-05
					Simple mode	55	0.660723	0.270568	0.017912	0.130409	1.19104	1.93619	1.13929	3.29049
					Weighted mode	55	0.660723	0.235088	0.00687635	0.19995	1.1215	1.93619	1.22134	3.06944
MFI	B cell	Bcells.trait565	CD27 on IgD- CD38-	id.1234_ebi-a-GCST90001802	MR Egger	55	-1.36826	0.336306	0.000158134	-2.02742	-0.7091	0.254549	0.131675	0.492087	36.3642	53	0.960631
					Weighted median	55	-0.346371	0.0808643	1.84087e-05	-0.504865	-0.187877	0.70725	0.603587	0.828716
					Inverse variance weighted	55	-0.330538	0.0584313	1.54158e-08	-0.445064	-0.216013	0.718537	0.640784	0.805725	46.1817	54	0.766393	0.0733935	0.0234237	0.00281508
					Simple mode	55	-0.388786	0.17662	0.0320123	-0.734962	-0.0426098	0.67788	0.479524	0.958285
					Weighted mode	55	-0.365727	0.165876	0.0317464	-0.690843	-0.0406099	0.693692	0.501153	0.960204
MFI	Treg	Blue.530.30.Treg.trait8	CD3 on CD4 Treg	id.1234_ebi-a-GCST90001868	MR Egger	41	1.29151	0.46565	0.0084624	0.378837	2.20419	3.63828	1.46058	9.06287	11.8269	39	0.999992
					Weighted median	41	0.128189	0.0969746	0.186207	-0.0618812	0.318259	1.13677	0.939995	1.37473
					Inverse variance weighted	41	0.237095	0.0748671	0.00154082	0.0903558	0.383835	1.26756	1.09456	1.4679	17.0905	40	0.99943	-0.0737455	0.0321437	0.0272458
					Simple mode	41	-0.0340166	0.231201	0.883768	-0.487171	0.419138	0.966555	0.614362	1.52065
					Weighted mode	41	-0.0340166	0.225	0.88059	-0.475016	0.406983	0.966555	0.621875	1.50228
MFI	cDC	Red.660.20.cDC.trait2	CCR2 on CD62L+ myeloid DC	id.1234_ebi-a-GCST90002014	MR Egger	55	-0.40725	0.38013	0.28887	-1.1523	0.337806	0.665478	0.315908	1.40187	23.3948	53	0.999863
					Weighted median	55	-0.305612	0.0868074	0.000430615	-0.475754	-0.135469	0.736673	0.621416	0.873306
					Inverse variance weighted	55	-0.310372	0.0651574	1.90332e-06	-0.438081	-0.182664	0.733174	0.645274	0.833048	23.4617	54	0.999907	0.006839	0.026438	0.796884
					Simple mode	55	-0.285025	0.190795	0.141027	-0.658982	0.0889329	0.751996	0.517378	1.09301
					Weighted mode	55	-0.276457	0.189648	0.150704	-0.648166	0.0952528	0.758466	0.523004	1.09994
MFI	Maturation stages of T cell	Red.660.20.MT.trait5	CD4 on TD CD4+	id.1234_ebi-a-GCST90002026	MR Egger	55	0.275412	0.399797	0.493904	-0.50819	1.05901	1.31707	0.601583	2.88353	61.3351	53	0.201956
					Weighted median	55	-0.721888	0.0904619	1.46317e-15	-0.899193	-0.544582	0.485834	0.406898	0.580084
					Inverse variance weighted	55	-0.480609	0.0700621	6.89813e-12	-0.61793	-0.343287	0.618407	0.539059	0.709435	65.5981	54	0.133934	-0.0533506	0.027797	0.0603381
					Simple mode	55	-0.795241	0.211756	0.000425414	-1.21028	-0.380199	0.451472	0.298113	0.683725
					Weighted mode	55	-0.795241	0.224257	0.000816987	-1.23478	-0.355698	0.451472	0.290897	0.700684
MFI	cDC	Violet.510.50.cDC.trait2	HLA DR on myeloid DC	id.1234_ebi-a-GCST90002104	MR Egger	55	0.595435	0.383087	0.126063	-0.155416	1.34629	1.81382	0.856059	3.84313	54.7551	53	0.407782
					Weighted median	55	-0.311785	0.0909912	0.000611322	-0.490128	-0.133442	0.732139	0.612548	0.875078
					Inverse variance weighted	55	-0.173916	0.067774	0.0102845	-0.306753	-0.0410788	0.840368	0.735833	0.959754	59.0488	54	0.296262	-0.0543391	0.0266543	0.046486
					Simple mode	55	-0.586934	0.265136	0.031093	-1.1066	-0.0672668	0.55603	0.330681	0.934946
					Weighted mode	55	-0.580269	0.236092	0.0172193	-1.04301	-0.117528	0.559748	0.352393	0.889115
MFI	Myeloid cell	Violet.510.50.MDSC.trait6	HLA DR on CD33dim HLA DR+ CD11b-	id.1234_ebi-a-GCST90002111	MR Egger	55	0.658501	0.480207	0.176064	-0.282705	1.59971	1.93189	0.753742	4.95158	18.4913	53	0.999997
					Weighted median	55	-0.605246	0.116716	2.15295e-07	-0.83401	-0.376482	0.54594	0.434304	0.686271
					Inverse variance weighted	55	-0.747538	0.0838404	4.82504e-19	-0.911866	-0.583211	0.473531	0.401774	0.558103	27.334	54	0.999067	-0.0995993	0.0334939	0.00442122
					Simple mode	55	-0.431805	0.2808	0.129945	-0.982174	0.118563	0.649336	0.374496	1.12588
					Weighted mode	55	-0.447763	0.27108	0.104385	-0.97908	0.0835537	0.639056	0.375657	1.08714
MFI	Myeloid cell	Violet.510.50.MDSC.trait7	HLA DR on CD33- HLA DR+	id.1234_ebi-a-GCST90002112	MR Egger	55	0.175749	0.485068	0.718556	-0.774985	1.12648	1.19214	0.460711	3.08479	49.202	53	0.622818
					Weighted median	55	-0.243304	0.123854	0.0494792	-0.486059	-0.000549831	0.784033	0.615046	0.99945
					Inverse variance weighted	55	-0.319995	0.0847348	0.000159091	-0.486075	-0.153915	0.726153	0.615035	0.857345	50.2794	54	0.618676	-0.0351211	0.0338364	0.303997
					Simple mode	55	-0.173068	0.306654	0.574834	-0.774109	0.427973	0.84108	0.461114	1.53414
					Weighted mode	55	0.138773	0.281093	0.623528	-0.41217	0.689715	1.14886	0.662212	1.99315
