# Supplementary material for: Role of immune cells in mediating the effect of gut microbiota on Hashimoto’s thyroiditis: a 2-sample Mendelian randomization study
Source: Front Microbiol. 2024 Oct 14;15:1463394. doi: 10.3389/fmicb.2024.1463394 (PMC11513624; doi:10.3389/fmicb.2024.1463394)
Supplement: Supplementary file 9 [file Table_9.XLSX]

## Sheet: Sheet1
The summary data of EMCD4+T cell as a mediator.
Exposure	Outcome	method	nsnp	b	se	pval	lo_ci	up_ci	or	or_lci95	or_uci95	Outlier Count	Causal Estimate(Remove outlier)	P-value	Q	Q_df	Q_pval	Egger.intercept.P.value.
genus.Akkermansia	EM CD4+ AC	MR Egger	55	-0.619256	0.349581	0.0822402	-1.30444	0.0659238	0.538345	0.271326	1.06815
genus.Akkermansia	EM CD4+ AC	Weighted median	55	-0.215311	0.086472	0.0127762	-0.384796	-0.0458256	0.806291	0.680589	0.955209
genus.Akkermansia	EM CD4+ AC	Inverse variance weighted	55	-0.199768	0.0605478	0.000969099	-0.318442	-0.0810945	0.818921	0.727281	0.922107	NA	NA	NA	48.8181	54	0.673933	0.228473
genus.Akkermansia	EM CD4+ AC	Simple mode	55	-0.0835895	0.210957	0.69349	-0.497065	0.329886	0.919809	0.608314	1.39081
genus.Akkermansia	EM CD4+ AC	Weighted mode	55	-0.0728976	0.203533	0.721619	-0.471822	0.326027	0.929696	0.623864	1.38545
Exposure	Outcome	method	nsnp	b	se	pval	lo_ci	up_ci	or	or_lci95	or_uci95
EM CD4+ AC	Hashimoto's thyroiditis	MR Egger	23	0.0283444	0.0148306	0.0697238	-0.000723668	0.0574124	1.02875	0.999277	1.05909
EM CD4+ AC	Hashimoto's thyroiditis	Weighted median	23	0.0358629	0.0172244	0.0373331	0.00210314	0.0696227	1.03651	1.00211	1.0721
EM CD4+ AC	Hashimoto's thyroiditis	Inverse variance weighted	23	0.0289284	0.0118103	0.0143087	0.0057802	0.0520767	1.02935	1.0058	1.05346	NA	NA	NA	19.2754	22	0.628269	0.948701
EM CD4+ AC	Hashimoto's thyroiditis	Simple mode	23	0.0221401	0.0373645	0.559527	-0.0510942	0.0953745	1.02239	0.950189	1.10007
EM CD4+ AC	Hashimoto's thyroiditis	Weighted mode	23	0.0316149	0.0152147	0.0495914	0.00179419	0.0614357	1.03212	1.0018	1.06336
