# Supplementary material for: Role of immune cells in mediating the effect of gut microbiota on Hashimoto’s thyroiditis: a 2-sample Mendelian randomization study
Source: Front Microbiol. 2024 Oct 14;15:1463394. doi: 10.3389/fmicb.2024.1463394 (PMC11513624; doi:10.3389/fmicb.2024.1463394)
Supplement: Supplementary file 10 [file Table_10.XLSX]

## Sheet: Sheet1
The summary data of mediation analysis.
the proportion of the mediating effect				0.017
SE				0.0121
Z				-0.4776
beta-all				-0.3393
beta-dir				-0.3335
beta1				-0.1998
beta12				-0.0058
beta12-p				0.017
beta2				0.0289
95CI				-0.0295	0.1793
